# Supplementary material for: Vicious LQT induced by a combination of factors different from hERG inhibition
Source: Front Pharmacol. 2022 Jul 22;13:930831. doi: 10.3389/fphar.2022.930831 (PMC9354841; doi:10.3389/fphar.2022.930831)
Supplement: Supplementary file 1 [file Table1.XLSX]

## Sheet: Basic data and index
VF not recovered	1/2Mg、k+0.5μM ISO+50Hz(n=6)	1/4Mg、k+0.5μM ISO+50Hz(n=1)
	1/15、2/32、1/20、3/17、3/9、1/21	2/7、
VT-recovered	1/4Mg、k+50Hz(n=3)	1/2Mg、k+50Hz(n=9)
	20/40、0/30、4/50	0/10*9
Date	File(low Mg low K+1μM cis)	APD without 50Hz stimulation（left-right）sinus	IQR	CV	ERP	APD30/80	n=9	ΔT（odd-even）	File	CV-4Hz	File	CV-4Hz
211111	180550	202.779	19.144	3.0239	140	0.4755	Only two beats, uneven baseline		170102	2.43
	174842	225.799	6.693	6.325		0.403		‘-0.56-0.3	175049	1.792
	183004	220.154	16.544	5.273		0.367			/
211115	172519	221.438	9.308	8.066	200	0.494		‘-20-43	160659	2.335	172717	1.544
211116	135824	233.583	5.342	10.507	130	0.558		’-52-19	140020	2.174	151554	1.251
	151450	214.355	51.157	5.259		0.314		‘-35-43
211118	134537	193.715	9.985	7.535	180	0.566		‘-18-15	134648	3.103
211122	133400	201.869	7.081	9.855	170	0.599		’-23-30	133510	3.132
211123	141723	199.468	5.159	11.788	190	0.583		‘-17-17	134020	2.76
211201	172857	212.253	7.157	8.868	200	0.574		’-40-33	164737	4.08
211203	170119	186.822	5.232	10.96	180	0.597		‘-16-23	170301	3.906
211210	130150	193.24	5.923	10.554	180	0.594		’-16-18	130249	3.414
Date	File(low Mg low K+1μM cis+0.5μM ISO)	APD without 50Hz stimulation（left-right）sinus	IQR	CV	ERP	APD30/80	n=7	ΔT（odd-even）	File	CV-50Hz
211116	160408	174.306	17.8727	1.589		0.387667	×	’-64-52	160639	1.391（6Hz）
211118	140823	129.002	4.837	9.768		0.597		’-12-16	141550	1.566
211123	143517	119.963	3.808	12.984		0.577		’-10-12	143602	2.12
211122	135910	137.116	5.17	10.973		0.618		’-17-10	135957	2.94
211201	174744	154.205	7.248	9.161		0.603		‘-17-50	175331	2.782
211203	172005	142.768	3.56	12.471		0.585		‘-22-14	172210	1.435
211210	132702	148.411	3.164	11.251		0.616		‘-12-25	132843	2.338
Date	File(control)	sinus-APD（left-right）	IQR	CV	ERP	APD30/80	n=18	ΔT（odd-even）	File	CV-4Hz
210722	165229	148.685	5.556	10.401	/	0.687		’-8-10	165044	3.318
210722	164040	127.761	2.368	10.054	/	0.568	×
210723	114155	179.016	2.718	9.668	/	0.696		’-12-35	114718	1.992
211111	152512	131.739	2.046	10.907	/	0.675		‘-5-5	152632	4.038
211115	141238	132.558	8.948	13.677	/	0.661		’-9-7	141719	3.483
211116	115118	143.155	4.2	10.18	/	0.635		‘-9-5	115322	3.348
211118	112243	119.995	1.278	9.452	/	0.652		‘-7-6	112413	4.145（5hz）
211122	114504	155	4.332	10.951	/	0.696		‘-6-4	114732	5.164
211123	115853	132.036	1.767	11.549	/	0.676		‘-5-4	120206	8.737
211201	152813	139.14	1.825	8.245	/	0.648		‘-17-8	153120	3.539
211203	150120	142.66	2.113	12.862	/	0.699		’-39-8	151113	4.422
211210	110811	129.626	1.394	11.039	/	0.681		’-6-8	111153	3.851
210412	161653	148.052	0.901	20.32		0.718		‘-3-5	162129	4.944
210414	170303	148.021	2.345	16.76		0.692		’-4-6	171905	3.587
210415	165110	158.166	1.965	16.461		0.706		’-6-5	165131	2.824
210610	183016	152.58	1.425	10.618		0.701		’-3-8	184335	2.25
211103	113831	146.662	1.336	10.205		0.699		’-4-6	114037	3.464
211103	153315	156.574	1.428	13.294		0.675		‘-5-5	153450	4.327
Date	File(control+1μM cis)	sinus-APD（left-right）	IQR	CV	ERP	APD30/80	n=7	ΔT（odd-even）	File	CV-4Hz
210722	170529	181.106	9.242	11.134		0.445	×
210412	171137	202.538	2.612	22.96		0.684		’-6-5	171207	3.906
210414	181325	209.996	3.184	14		0.634		‘-6-7	181346	2.331
210415	173936	216.086	2.729	20.245		0.657		‘-5-11	173954	2.17
210610	201444	238	6.609	9.787		0.54		‘-11-12	201547	1.646
211103	123428	227.246	9.252	9.008		0.645		’-11-11	123510	2.58
211103	162034	242.91	5.606	13.353		0.66		‘-5-9	162141	2.896

## Sheet: dis-tri-pro-ins-statistic
Dispersion						Triangulation	APD30/80					Prolongation						Instability
N	Control	Cis	Cis+Low Mg&K	Cis+Low Mg&K+iso		N	Control	Cis	Cis+Low Mg&K	Cis+Low Mg&K+iso		N	Control	Cis	Cis+Low Mg&K	Cis+Low Mg&K+iso		N	Control	Cis	Cis+Low Mg&K	Cis+Low Mg&K+iso
1	5.556	9.242	19.144	17.8727		1	0.687	0.684	0.558	0.516		1	148.685	181.106	202.779	174.306		1	8	6	43	64
2	2.368	2.612	16.544	4.837		2	0.696	0.634	0.566	0.435		2	127.761	202.538	220.154	129.002		2		7	52	16
3	2.718	3.184	9.308	3.808		3	0.675	0.657	0.599	0.413		3	179.016	209.996	221.438	119.963		3	12	11	43	12
4	2.046	2.729	5.342	5.17		4	0.661	0.54	0.583	0.527		4	131.739	216.086	233.583	137.116		4	5	12	18	17
5	8.948	6.609	51.157	7.248		5	0.635	0.645	0.574	0.488		5	132.558	238	214.355	154.205		5	9	11	30	50
6	4.2	9.252	9.985	3.56		6	0.652	0.66	0.597	0.498		6	143.155	227.246	193.715	142.768		6	9	9	17	22
7	1.278	5.606	7.081	3.164		7	0.696		0.594			7	119.995	242.91	201.869	148.411		7	7		40	25
8	4.332		5.159			8	0.676					8	155		199.468			8	6		23
9	1.767		7.157			9	0.648					9	132.036		212.253			9	5		18
10	1.825		5.232			10	0.699					10	139.14		186.822			10	8
11	2.113		5.923			11	0.681					11	142.66		193.24			11	8
12	1.394					12	0.718					12	129.626					12	8
13	0.901					13	0.692					13	148.052					13	5
14	2.345					14	0.706					14	148.021					14	6
15	1.965					15	0.701					15	158.166					15	6
16	1.425					16	0.699					16	152.58					16	8
17	1.336					17	0.675					17	146.662					17	6
18	1.428					18						18	156.574					18	5
Mean	2.66361	5.60486	12.912	6.52281		Mean	0.682176	0.636667	0.581571	0.4795		Mean	143.968	216.84	207.243	143.682		Mean	7.0625	10.75	27	25.2

## Sheet: instability waveform figures
Control114037_C1_R1_T1_wave_Full Window						Cis163427_C1_R1_T1_wave_Full Window						Low Mg and K 134648_C1_R1_T1_wave_Full Window							iso141211_C1_R1_T1_wave_In Cursor
Time(s)	R1					Time(s)	R1					Time(s)	R1						Time(s)	R1
0	-20.171					0	-12.4623					0	-9.59972						1.235	-73.173
0.00125	-20.0994					0.00125	-12.4422					0.00125	-9.37776						1.23625	-73.2418
0.0025	-20.024					0.0025	-12.4172					0.0025	-9.15322						1.2375	-73.3065
0.00375	-19.9468					0.00375	-12.3864					0.00375	-8.93411						1.23875	-73.3626
0.005	-19.8693					0.005	-12.3492					0.005	-8.72789						1.24	-73.406
0.00625	-19.7922					0.00625	-12.3053					0.00625	-8.54075						1.24125	-73.4338
0.0075	-19.7148					0.0075	-12.2541					0.0075	-8.37699						1.2425	-73.4443
0.00875	-19.6347					0.00875	-12.1958					0.00875	-8.23864						1.24375	-73.4377
0.01	-19.5476					0.01	-12.1304					0.01	-8.12522						1.245	-73.416
0.01125	-19.4471					0.01125	-12.0577					0.01125	-8.03369						1.24625	-73.3821
0.0125	-19.3244					0.0125	-11.9772					0.0125	-7.9587						1.2475	-73.3399
0.01375	-19.1684					0.01375	-11.8873					0.01375	-7.89304						1.24875	-73.2933
0.015	-18.9654					0.015	-11.7853					0.015	-7.82816						1.25	-73.2445
0.01625	-18.6988					0.01625	-11.6665					0.01625	-7.75492						1.25125	-73.194
0.0175	-18.349					0.0175	-11.5245					0.0175	-7.6642						1.2525	-73.1388
0.01875	-17.893					0.01875	-11.3511					0.01875	-7.54745						1.25375	-73.0724
0.02	-17.305					0.02	-11.1359					0.02	-7.39692						1.255	-72.984
0.02125	-16.557					0.02125	-10.8669					0.02125	-7.20573						1.25625	-72.859
0.0225	-15.6208					0.0225	-10.5304					0.0225	-6.96753						1.2575	-72.6787
0.02375	-14.4696					0.02375	-10.112					0.02375	-6.67604						1.25875	-72.4215
0.025	-13.0818					0.025	-9.59639					0.025	-6.32447						1.26	-72.0636
0.02625	-11.4437					0.02625	-8.96908					0.02625	-5.90513						1.26125	-71.58
0.0275	-9.5533					0.0275	-8.21696					0.0275	-5.40925						1.2625	-70.9474
0.02875	-7.42306					0.02875	-7.32971					0.02875	-4.8271						1.26375	-70.1451
0.03	-5.08182					0.03	-6.30092					0.03	-4.14865						1.265	-69.1585
0.03125	-2.5749					0.03125	-5.12912					0.03125	-3.36475						1.26625	-67.9803
0.0325	0.037475					0.0325	-3.81856					0.0325	-2.46879						1.2675	-66.6128
0.03375	2.68403					0.03375	-2.37979					0.03375	-1.45851						1.26875	-65.0691
0.035	5.28782					0.035	-0.82982					0.035	-0.337602						1.27	-63.373
0.03625	7.77286					0.03625	0.808063					0.03625	0.883183						1.27125	-61.5585
0.0375	10.0708					0.0375	2.50499					0.0375	2.18561						1.2725	-59.6679
0.03875	12.1268					0.03875	4.2276					0.03875	3.5445						1.27375	-57.7488
0.04	13.9038					0.04	5.93965					0.04	4.92926						1.275	-55.8507
0.04125	15.3841					0.04125	7.60403					0.04125	6.30623						1.27625	-54.0217
0.0425	16.5693					0.0425	9.18509					0.0425	7.64153						1.2775	-52.3045
0.04375	17.4777					0.04375	10.651					0.04375	8.90402						1.27875	-50.734
0.045	18.1405					0.045	11.9756					0.045	10.0679						1.28	-49.3356
0.04625	18.5966					0.04625	13.1402					0.04625	11.1148						1.28125	-48.1241
0.0475	18.8879					0.0475	14.1341					0.0475	12.0346						1.2825	-47.1046
0.04875	19.0548					0.04875	14.955					0.04875	12.8252						1.28375	-46.2735
0.05	19.1326					0.05	15.6078					0.05	13.4914						1.285	-45.6198
0.05125	19.1499					0.05125	16.1041					0.05125	14.0435						1.28625	-45.1277
0.0525	19.1274					0.0525	16.4602					0.0525	14.4945						1.2875	-44.7781
0.05375	19.0793					0.05375	16.6955					0.05375	14.8591						1.28875	-44.5504
0.055	19.0138					0.055	16.8306					0.055	15.1514						1.29	-44.4242
0.05625	18.9357					0.05625	16.8858					0.05625	15.3841						1.29125	-44.3797
0.0575	18.8476					0.0575	16.8797					0.0575	15.568						1.2925	-44.3987
0.05875	18.7517					0.05875	16.8286					0.05875	15.7118						1.29375	-44.4651
0.06	18.6503					0.06	16.7459					0.06	15.8216						1.295	-44.5652
0.06125	18.5463					0.06125	16.6423					0.06125	15.9018						1.29625	-44.6877
0.0625	18.4432					0.0625	16.526					0.0625	15.9548						1.2975	-44.8234
0.06375	18.3443					0.06375	16.4033					0.06375	15.9819						1.29875	-44.9658
0.065	18.2525					0.065	16.2787					0.065	15.9831						1.3	-45.1101
0.06625	18.1701					0.06625	16.1555					0.06625	15.9581						1.30125	-45.2534
0.0675	18.0979					0.0675	16.0356					0.0675	15.9063						1.3025	-45.3941
0.06875	18.0351					0.06875	15.9202					0.06875	15.8276						1.30375	-45.5322
0.07	17.9797					0.07	15.8092					0.07	15.7228						1.305	-45.6683
0.07125	17.9282					0.07125	15.7021					0.07125	15.5939						1.30625	-45.8042
0.0725	17.8762					0.0725	15.5976					0.0725	15.4444						1.3075	-45.9421
0.07375	17.8195					0.07375	15.4943					0.07375	15.2794						1.30875	-46.0844
0.075	17.7536					0.075	15.3907					0.075	15.1052						1.31	-46.2337
0.07625	17.6752					0.07625	15.2855					0.07625	14.9288						1.31125	-46.3922
0.0775	17.5821					0.0775	15.1778					0.0775	14.7573						1.3125	-46.5614
0.07875	17.4737					0.07875	15.0677					0.07875	14.5968						1.31375	-46.7424
0.08	17.3508					0.08	14.9557					0.08	14.4517						1.315	-46.9354
0.08125	17.2155					0.08125	14.8432					0.08125	14.324						1.31625	-47.1394
0.0825	17.0708					0.0825	14.7319					0.0825	14.2125						1.3175	-47.3528
0.08375	16.9205					0.08375	14.6234					0.08375	14.1134						1.31875	-47.5728
0.085	16.768					0.085	14.5194					0.085	14.0209						1.32	-47.7963
0.08625	16.6166					0.08625	14.4208					0.08625	13.9279						1.32125	-48.0203
0.0875	16.4686					0.0875	14.3279					0.0875	13.8274						1.3225	-48.242
0.08875	16.3253					0.08875	14.2402					0.08875	13.714						1.32375	-48.4599
0.09	16.1869					0.09	14.1565					0.09	13.5841						1.325	-48.6737
0.09125	16.0525					0.09125	14.0752					0.09125	13.4371						1.32625	-48.8848
0.0925	15.9199					0.0925	13.9943					0.0925	13.2751						1.3275	-49.0958
0.09375	15.7867					0.09375	13.912					0.09375	13.1027						1.32875	-49.3106
0.095	15.65					0.095	13.8269					0.095	12.9265						1.33	-49.5337
0.09625	15.5074					0.09625	13.7376					0.09625	12.7539						1.33125	-49.7692
0.0975	15.357					0.0975	13.6437					0.0975	12.5923						1.3325	-50.0204
0.09875	15.1982					0.09875	13.5449					0.09875	12.4475						1.33375	-50.2892
0.1	15.0312					0.1	13.4417					0.1	12.3235						1.335	-50.5751
0.10125	14.8573					0.10125	13.335					0.10125	12.2214						1.33625	-50.8756
0.1025	14.6786					0.1025	13.226					0.1025	12.1397						1.3375	-51.1864
0.10375	14.4976					0.10375	13.116					0.10375	12.0741						1.33875	-51.5021
0.105	14.3168					0.105	13.0065					0.105	12.018						1.34	-51.817
0.10625	14.1383					0.10625	12.8988					0.10625	11.9637						1.34125	-52.126
0.1075	13.9636					0.1075	12.7935					0.1075	11.9027						1.3425	-52.4255
0.10875	13.7931					0.10875	12.6911					0.10875	11.8272						1.34375	-52.7131
0.11	13.6263					0.11	12.5908					0.11	11.7308						1.345	-52.9888
0.11125	13.4613					0.11125	12.4913					0.11125	11.6089						1.34625	-53.2543
0.1125	13.2955					0.1125	12.3905					0.1125	11.4593						1.3475	-53.5127
0.11375	13.1252					0.11375	12.286					0.11375	11.2824						1.34875	-53.7689
0.115	12.9471					0.115	12.1757					0.115	11.0808						1.35	-54.0282
0.11625	12.758					0.11625	12.0579					0.11625	10.8595						1.35125	-54.296
0.1175	12.5558					0.1175	11.9322					0.1175	10.6251						1.3525	-54.5765
0.11875	12.3394					0.11875	11.7988					0.11875	10.3853						1.35375	-54.8732
0.12	12.1094					0.12	11.6592					0.12	10.1478						1.355	-55.1874
0.12125	11.8677					0.12125	11.5151					0.12125	9.91931						1.35625	-55.5187
0.1225	11.617					0.1225	11.3689					0.1225	9.70521						1.3575	-55.8648
0.12375	11.3607					0.12375	11.2224					0.12375	9.50873						1.35875	-56.2218
0.125	11.1021					0.125	11.0773					0.125	9.33095						1.36	-56.5849
0.12625	10.8437					0.12625	10.934					0.12625	9.17089						1.36125	-56.9492
0.1275	10.5868					0.1275	10.7923					0.1275	9.02589						1.3625	-57.3101
0.12875	10.3316					0.12875	10.6506					0.12875	8.89211						1.36375	-57.6645
0.13	10.0762					0.13	10.5068					0.13	8.76524						1.365	-58.0109
0.13125	9.81773					0.13125	10.3588					0.13125	8.64107						1.36625	-58.3505
0.1325	9.55195					0.1325	10.2046					0.1325	8.51601						1.3675	-58.6865
0.13375	9.27431					0.13375	10.0435					0.13375	8.38759						1.36875	-59.0238
0.135	8.98038					0.135	9.87597					0.135	8.25471						1.37	-59.3686
0.13625	8.66657					0.13625	9.70377					0.13625	8.11786						1.37125	-59.7265
0.1375	8.33061					0.1375	9.52986					0.1375	7.97896						1.3725	-60.1022
0.13875	7.97186					0.13875	9.35784					0.13875	7.84095						1.37375	-60.4983
0.14	7.59121					0.14	9.19133					0.14	7.70712						1.375	-60.9147
0.14125	7.19076					0.14125	9.03346					0.14125	7.58034						1.37625	-61.3487
0.1425	6.77306					0.1425	8.88636					0.1425	7.46245						1.3775	-61.7949
0.14375	6.34049					0.14375	8.75083					0.14375	7.3539						1.37875	-62.2466
0.145	5.89464					0.145	8.62618					0.145	7.25379						1.38	-62.6964
0.14625	5.43587					0.14625	8.5102					0.14625	7.16025						1.38125	-63.1375
0.1475	4.9631					0.1475	8.39935					0.1475	7.07088						1.3825	-63.5649
0.14875	4.47372					0.14875	8.28917					0.14875	6.98329						1.38375	-63.976
0.15	3.96381					0.15	8.17477					0.15	6.89543						1.385	-64.3712
0.15125	3.42834					0.15125	8.05142					0.15125	6.80594						1.38625	-64.7542
0.1525	2.86174					0.1525	7.91514					0.1525	6.71424						1.3875	-65.1306
0.15375	2.25843					0.15375	7.76319					0.15375	6.62064						1.38875	-65.5074
0.155	1.61356					0.155	7.59439					0.155	6.52612						1.39	-65.8917
0.15625	0.923605					0.15625	7.40924					0.15625	6.43215						1.39125	-66.2893
0.1575	0.186886					0.1575	7.20989					0.1575	6.34034						1.3925	-66.7037
0.15875	-0.596239					0.15875	6.99988					0.15875	6.25213						1.39375	-67.1353
0.16	-1.42343					0.16	6.78379					0.16	6.16851						1.395	-67.5812
0.16125	-2.29069					0.16125	6.56669					0.16125	6.08974						1.39625	-68.0359
0.1625	-3.19274					0.1625	6.35358					0.1625	6.01511						1.3975	-68.4915
0.16375	-4.12347					0.16375	6.14872					0.16375	5.94293						1.39875	-68.939
0.165	-5.07626					0.165	5.95494					0.165	5.87071						1.4	-69.3691
0.16625	-6.04424					0.16625	5.77323					0.16625	5.79544						1.40125	-69.7739
0.1675	-7.02043					0.1675	5.60253					0.1675	5.71393						1.4025	-70.147
0.16875	-7.99781					0.16875	5.43982					0.16875	5.6232						1.40375	-70.4846
0.17	-8.96939					0.17	5.28059					0.17	5.52073						1.405	-70.7857
0.17125	-9.92817					0.17125	5.11942					0.17125	5.40467						1.40625	-71.0519
0.1725	-10.8671					0.1725	4.95066					0.1725	5.27396						1.4075	-71.287
0.17375	-11.7792					0.17375	4.76903					0.17375	5.12845						1.40875	-71.4958
0.175	-12.6572					0.175	4.57027					0.175	4.96902						1.41	-71.6835
0.17625	-13.4938					0.17625	4.35146					0.17625	4.79754						1.41125	-71.8548
0.1775	-14.2822					0.1775	4.11132					0.1775	4.61679						1.4125	-72.0135
0.17875	-15.0158					0.17875	3.85017					0.17875	4.4301						1.41375	-72.1619
0.18	-15.6895					0.18	3.56981					0.18	4.24088						1.415	-72.3008
0.18125	-16.2992					0.18125	3.2731					0.18125	4.05212						1.41625	-72.4297
0.1825	-16.8428					0.1825	2.96348					0.1825	3.86593						1.4175	-72.5472
0.18375	-17.3198					0.18375	2.64442					0.18375	3.68327						1.41875	-72.6516
0.185	-17.7312					0.185	2.31889					0.185	3.50377						1.42	-72.7407
0.18625	-18.0797					0.18625	1.98897					0.18625	3.32595						1.42125	-72.8131
0.1875	-18.369					0.1875	1.65548					0.1875	3.14742						1.4225	-72.8678
0.18875	-18.6039					0.18875	1.31793					0.18875	2.96531						1.42375	-72.9047
0.19	-18.7901					0.19	0.974578					0.19	2.77656						1.425	-72.9251
0.19125	-18.9337					0.19125	0.622766					0.19125	2.57829						1.42625	-72.9312
0.1925	-19.0413					0.1925	0.259373					0.1925	2.36822						1.4275	-72.9264
0.19375	-19.1196					0.19375	-0.118633					0.19375	2.14495						1.42875	-72.9148
0.195	-19.1752					0.195	-0.513653					0.195	1.90817						1.43	-72.9005
0.19625	-19.2143					0.19625	-0.927021					0.19625	1.65868						1.43125	-72.8874
0.1975	-19.2428					0.1975	-1.35874					0.1975	1.39817						1.4325	-72.8787
0.19875	-19.2658					0.19875	-1.80741					0.19875	1.12903						1.43375	-72.8764
0.2	-19.2872					0.2	-2.27038					0.2	0.853906						1.435	-72.8817
0.20125	-19.3096					0.20125	-2.74414					0.20125	0.57534						1.43625	-72.8946
0.2025	-19.3343					0.2025	-3.22474					0.2025	0.295343						1.4375	-72.9139
0.20375	-19.3615					0.20375	-3.70843					0.20375	0.015104						1.43875	-72.9381
0.205	-19.3899					0.205	-4.19213					0.205	-0.265146						1.44	-72.9651
0.20625	-19.4179					0.20625	-4.67394					0.20625	-0.546091						1.44125	-72.9925
0.2075	-19.4436					0.2075	-5.15345					0.2075	-0.829083						1.4425	-73.0187
0.20875	-19.4652					0.20875	-5.63172					0.20875	-1.11573						1.44375	-73.0423
0.21	-19.4817					0.21	-6.11089					0.21	-1.40741						1.445	-73.0631
0.21125	-19.4932					0.21125	-6.5935					0.21125	-1.7049						1.44625	-73.0814
0.2125	-19.5008					0.2125	-7.0816					0.2125	-2.00797						1.4475	-73.0983
0.21375	-19.5063					0.21375	-7.57587					0.21375	-2.3153						1.44875	-73.115
0.215	-19.5118					0.215	-8.07498					0.215	-2.62448						1.45	-73.1332
0.21625	-19.5195					0.21625	-8.57522					0.21625	-2.93231						1.45125	-73.1538
0.2175	-19.5307					0.2175	-9.07056					0.2175	-3.23524						1.4525	-73.1775
0.21875	-19.5459					0.21875	-9.55308					0.21875	-3.53008						1.45375	-73.2041
0.22	-19.5641					0.22	-10.0139					0.22	-3.81458						1.455	-73.233
0.22125	-19.5836					0.22125	-10.4439					0.22125	-4.08797						1.45625	-73.2633
0.2225	-19.602					0.2225	-10.8352					0.2225	-4.35125						1.4575	-73.2935
0.22375	-19.6164					0.22375	-11.1816					0.22375	-4.60712						1.45875	-73.3223
0.225	-19.6244					0.225	-11.4797					0.225	-4.8595						1.46	-73.3484
0.22625	-19.6238					0.22625	-11.7289					0.22625	-5.11278						1.46125	-73.3706
0.2275	-19.6137					0.2275	-11.9318					0.2275	-5.37087						1.4625	-73.3881
0.22875	-19.5938					0.22875	-12.0934					0.22875	-5.63632						1.46375	-73.4003
0.23	-19.5657					0.23	-12.2204					0.23	-5.90956						1.465	-73.4075
0.23125	-19.5319					0.23125	-12.3205					0.23125	-6.18859						1.46625	-73.4106
0.2325	-19.4961					0.2325	-12.4014					0.2325	-6.46898						1.4675	-73.4113
0.23375	-19.4627					0.23375	-12.4698					0.23375	-6.7443						1.46875	-73.4118
0.235	-19.4361					0.235	-12.5316					0.235	-7.00677						1.47	-73.4145
0.23625	-19.4199					0.23625	-12.5909					0.23625	-7.24825						1.47125	-73.4215
0.2375	-19.4165					0.2375	-12.6501					0.2375	-7.4613						1.4725	-73.4344
0.23875	-19.4268					0.23875	-12.7103					0.23875	-7.64019						1.47375	-73.4536
0.24	-19.4496					0.24	-12.7713					0.24	-7.78187						1.475	-73.4785
0.24125	-19.4824					0.24125	-12.8318					0.24125	-7.88653						1.47625	-73.5073
0.2425	-19.521					0.2425	-12.8903					0.2425	-7.95774						1.4775	-73.5377
0.24375	-19.5603					0.24375	-12.9448					0.24375	-8.00197						1.47875	-73.5662
0.245	-19.5947					0.245	-12.9938					0.245	-8.02769						1.48	-73.5896
0.24625	-19.6185					0.24625	-13.0361					0.24625	-8.04413						1.48125	-73.6043
0.2475	-19.6271					0.2475	-13.0715					0.2475	-8.05987						1.4825	-73.6078
0.24875	-19.6169					0.24875	-13.1003					0.24875	-8.08174						1.48375	-73.5986
0.25	-19.5864					0.25	-13.1232					0.25	-8.11408						1.485	-73.5766
0.25125	-19.5361					0.25125	-13.1416					0.25125	-8.15839						1.48625	-73.5438
0.2525	-19.4684					0.2525	-13.1563					0.2525	-8.21351						1.4875	-73.5038
0.25375	-19.3874					0.25375	-13.1679					0.25375	-8.27607						1.48875	-73.4612
0.255	-19.2977					0.255	-13.1764					0.255	-8.34128						1.49	-73.4214
0.25625	-19.2037					0.25625	-13.1803					0.25625	-8.40361						1.49125	-73.3891
0.2575	-19.1083					0.2575	-13.1774					0.2575	-8.45749						1.4925	-73.3675
0.25875	-19.0124					0.25875	-13.1644					0.25875	-8.49785						1.49375	-73.358
0.26	-18.9138					0.26	-13.137					0.26	-8.52052						1.495	-73.3597
0.26125	-18.8072					0.26125	-13.0906					0.26125	-8.52234						1.49625	-73.369
0.2625	-18.6837					0.2625	-13.0201					0.2625	-8.5012						1.4975	-73.3802
0.26375	-18.5306					0.26375	-12.9211					0.26375	-8.45593						1.49875	-73.3861
0.265	-18.3317					0.265	-12.7896					0.265	-8.38604						1.5	-73.3783
0.26625	-18.067					0.26625	-12.6224					0.26625	-8.29145						1.50125	-73.3475
0.2675	-17.7135					0.2675	-12.4172					0.2675	-8.17205						1.5025	-73.2846
0.26875	-17.2452					0.26875	-12.1718					0.26875	-8.02732						1.50375	-73.1807
0.27	-16.6343					0.27	-11.8838					0.27	-7.85593						1.505	-73.0267
0.27125	-15.8525					0.27125	-11.5493					0.27125	-7.65516						1.50625	-72.8133
0.2725	-14.8726					0.2725	-11.1624					0.2725	-7.42024						1.5075	-72.5305
0.27375	-13.6712					0.27375	-10.7145					0.27375	-7.14382						1.50875	-72.1666
0.275	-12.2309					0.275	-10.1944					0.275	-6.81571						1.51	-71.7086
0.27625	-10.5432					0.27625	-9.58811					0.27625	-6.42297						1.51125	-71.141
0.2775	-8.61125					0.2775	-8.87994					0.2775	-5.95061						1.5125	-70.4475
0.27875	-6.4515					0.27875	-8.05395					0.27875	-5.38284						1.51375	-69.6117
0.28	-4.09502					0.28	-7.09571					0.28	-4.70474						1.515	-68.6192
0.28125	-1.58705					0.28125	-5.99452					0.28125	-3.90431						1.51625	-67.4599
0.2825	1.01495					0.2825	-4.74561					0.2825	-2.97463						1.5175	-66.1302
0.28375	3.64473					0.28375	-3.35213					0.28375	-1.91574						1.51875	-64.6354
0.285	6.23195					0.285	-1.82655					0.285	-0.736057						1.52	-62.9908
0.28625	8.70772					0.28625	-0.191287					0.28625	0.547233						1.52125	-61.2221
0.2875	11.0101					0.2875	1.52186					0.2875	1.90879						1.5225	-59.3649
0.28875	13.0887					0.28875	3.27336					0.28875	3.3167						1.52375	-57.4625
0.29	14.9082					0.29	5.01867					0.29	4.73482						1.525	-55.5636
0.29125	16.4497					0.29125	6.71179					0.29125	6.12561						1.52625	-53.7181
0.2925	17.7105					0.2925	8.3091					0.2925	7.45325						1.5275	-51.9731
0.29375	18.7021					0.29375	9.77302					0.29375	8.68644						1.52875	-50.37
0.295	19.4474					0.295	11.075					0.295	9.8008						1.53	-48.9407
0.29625	19.9772					0.29625	12.1974					0.29625	10.7803						1.53125	-47.7065
0.2975	20.3266					0.2975	13.1341					0.2975	11.6177						1.5325	-46.6766
0.29875	20.5315					0.29875	13.89					0.29875	12.314						1.53375	-45.8495
0.3	20.6258					0.3	14.4794					0.3	12.8773						1.535	-45.214
0.30125	20.6396					0.30125	14.9234					0.30125	13.3207						1.53625	-44.7515
0.3025	20.5984					0.3025	15.247					0.3025	13.6603						1.5375	-44.439
0.30375	20.5223					0.30375	15.4758					0.30375	13.9134						1.53875	-44.2517
0.305	20.4266					0.305	15.6341					0.305	14.0967						1.54	-44.1645
0.30625	20.3226					0.30625	15.742					0.30625	14.225						1.54125	-44.1546
0.3075	20.218					0.3075	15.8148					0.3075	14.3106						1.5425	-44.2018
0.30875	20.1175					0.30875	15.8624					0.30875	14.363						1.54375	-44.2894
0.31	20.0233					0.31	15.8904					0.31	14.389						1.545	-44.4044
0.31125	19.9356					0.31125	15.9008					0.31125	14.3934						1.54625	-44.5371
0.3125	19.8524					0.3125	15.8937					0.3125	14.3797						1.5475	-44.6808
0.31375	19.7702					0.31375	15.8684					0.31375	14.3509						1.54875	-44.831
0.315	19.6847					0.315	15.8247					0.315	14.3098						1.55	-44.9848
0.31625	19.5911					0.31625	15.7635					0.31625	14.2596						1.55125	-45.1405
0.3175	19.4852					0.3175	15.6868					0.3175	14.2038						1.5525	-45.2968
0.31875	19.3645					0.31875	15.5978					0.31875	14.1459						1.55375	-45.4525
0.32	19.2281					0.32	15.5001					0.32	14.0894						1.555	-45.6064
0.32125	19.0774					0.32125	15.3979					0.32125	14.037						1.55625	-45.7574
0.3225	18.9154					0.3225	15.2943					0.3225	13.9907						1.5575	-45.9044
0.32375	18.747					0.32375	15.1918					0.32375	13.9517						1.55875	-46.0467
0.325	18.5777					0.325	15.0913					0.325	13.9202						1.56	-46.1841
0.32625	18.4127					0.32625	14.9919					0.32625	13.8956						1.56125	-46.3167
0.3275	18.2567					0.3275	14.8917					0.3275	13.8767						1.5625	-46.4456
0.32875	18.1122					0.32875	14.7876					0.32875	13.8616						1.56375	-46.5725
0.33	17.9796					0.33	14.6763					0.33	13.8482						1.565	-46.6999
0.33125	17.8571					0.33125	14.5549					0.33125	13.8342						1.56625	-46.8309
0.3325	17.7405					0.3325	14.4216					0.3325	13.8172						1.5675	-46.9696
0.33375	17.6246					0.33375	14.2757					0.33375	13.7947						1.56875	-47.12
0.335	17.5034					0.335	14.1188					0.335	13.7642						1.57	-47.2856
0.33625	17.3718					0.33625	13.9539					0.33625	13.7236						1.57125	-47.4693
0.3375	17.2262					0.3375	13.7855					0.3375	13.6711						1.5725	-47.6721
0.33875	17.0651					0.33875	13.619					0.33875	13.6055						1.57375	-47.8936
0.34	16.8891					0.34	13.4602					0.34	13.5263						1.575	-48.1315
0.34125	16.7011					0.34125	13.3144					0.34125	13.4335						1.57625	-48.3821
0.3425	16.5056					0.3425	13.186					0.3425	13.3278						1.5775	-48.6408
0.34375	16.3077					0.34375	13.0776					0.34375	13.2103						1.57875	-48.9026
0.345	16.1126					0.345	12.99					0.345	13.082						1.58	-49.1628
0.34625	15.9247					0.34625	12.9217					0.34625	12.9444						1.58125	-49.4179
0.3475	15.7468					0.3475	12.8695					0.3475	12.7987						1.5825	-49.6655
0.34875	15.5802					0.34875	12.8282					0.34875	12.6462						1.58375	-49.9053
0.35	15.424					0.35	12.7917					0.35	12.4884						1.585	-50.1385
0.35125	15.276					0.35125	12.7536					0.35125	12.3269						1.58625	-50.3687
0.3525	15.1327					0.3525	12.7076					0.3525	12.163						1.5875	-50.6002
0.35375	14.99					0.35375	12.6485					0.35375	11.9983						1.58875	-50.8386
0.355	14.844					0.355	12.5727					0.355	11.8338						1.59	-51.0891
0.35625	14.6916					0.35625	12.4785					0.35625	11.6706						1.59125	-51.3561
0.3575	14.5306					0.3575	12.3664					0.3575	11.5094						1.5925	-51.6423
0.35875	14.3599					0.35875	12.2385					0.35875	11.3505						1.59375	-51.9488
0.36	14.1791					0.36	12.0986					0.36	11.1941						1.595	-52.2746
0.36125	13.9888					0.36125	11.9513					0.36125	11.0396						1.59625	-52.6172
0.3625	13.7898					0.3625	11.8016					0.3625	10.8863						1.5975	-52.9725
0.36375	13.5831					0.36375	11.6538					0.36375	10.7328						1.59875	-53.3357
0.365	13.3694					0.365	11.5118					0.365	10.5771						1.6	-53.7012
0.36625	13.1493					0.36625	11.3777					0.36625	10.4171						1.60125	-54.064
0.3675	12.9231					0.3675	11.2522					0.3675	10.2507						1.6025	-54.4195
0.36875	12.6908					0.36875	11.1345					0.36875	10.0763						1.60375	-54.7652
0.37	12.452					0.37	11.0226					0.37	9.89314						1.605	-55.0998
0.37125	12.2062					0.37125	10.9136					0.37125	9.70188						1.60625	-55.4244
0.3725	11.9525					0.3725	10.8044					0.3725	9.50432						1.6075	-55.7419
0.37375	11.6902					0.37375	10.6923					0.37375	9.30346						1.60875	-56.0565
0.375	11.4187					0.375	10.5752					0.375	9.10312						1.61	-56.3734
0.37625	11.1375					0.37625	10.452					0.37625	8.90758						1.61125	-56.698
0.3775	10.8465					0.3775	10.3229					0.3775	8.72107						1.6125	-57.0349
0.37875	10.5461					0.37875	10.1891					0.37875	8.54724						1.61375	-57.3876
0.38	10.2372					0.38	10.0528					0.38	8.38876						1.615	-57.7574
0.38125	9.92127					0.38125	9.91653					0.38125	8.24685						1.61625	-58.1439
0.3825	9.59986					0.3825	9.78322					0.3825	8.12102						1.6175	-58.5443
0.38375	9.27459					0.38375	9.65511					0.38375	8.00901						1.61875	-58.9542
0.385	8.94666					0.385	9.53348					0.385	7.9071						1.62	-59.3686
0.38625	8.61644					0.38625	9.41828					0.38625	7.81062						1.62125	-59.7826
0.3875	8.28314					0.3875	9.30793					0.3875	7.71467						1.6225	-60.1922
0.38875	7.94459					0.38875	9.19937					0.38875	7.61493						1.62375	-60.5953
0.39	7.59715					0.39	9.08853					0.39	7.50829						1.625	-60.9916
0.39125	7.2359					0.39125	8.97089					0.39125	7.39329						1.62625	-61.3834
0.3925	6.85501					0.3925	8.84224					0.3925	7.2702						1.6275	-61.7742
0.39375	6.44831					0.39375	8.69937					0.39375	7.14091						1.62875	-62.1687
0.395	6.00995					0.395	8.54058					0.395	7.0086						1.63	-62.5715
0.39625	5.53507					0.39625	8.36598					0.39625	6.87718						1.63125	-62.9861
0.3975	5.02042					0.3975	8.17756					0.3975	6.75075						1.6325	-63.4143
0.39875	4.46472					0.39875	7.97882					0.39875	6.63293						1.63375	-63.8561
0.4	3.86876					0.4	7.77425					0.4	6.5263						1.635	-64.3093
0.40125	3.23524					0.40125	7.56852					0.40125	6.43192						1.63625	-64.7707
0.4025	2.56823					0.4025	7.36571					0.4025	6.34924						1.6375	-65.2363
0.40375	1.87255					0.40375	7.16861					0.40375	6.2762						1.63875	-65.7019
0.405	1.15315					0.405	6.97822					0.405	6.20961						1.64	-66.1639
0.40625	0.414491					0.40625	6.79361					0.40625	6.14567						1.64125	-66.6196
0.4075	-0.339995					0.4075	6.61207					0.4075	6.08053						1.6425	-67.0671
0.40875	-1.1082					0.40875	6.42954					0.40875	6.01083						1.64375	-67.5055
0.41	-1.88942					0.41	6.24147					0.41	5.93412						1.645	-67.9343
0.41125	-2.6842					0.41125	6.04359					0.41125	5.84901						1.64625	-68.354
0.4125	-3.49391					0.4125	5.83274					0.4125	5.75523						1.6475	-68.7646
0.41375	-4.3202					0.41375	5.60729					0.41375	5.65352						1.64875	-69.1663
0.415	-5.16429					0.415	5.36744					0.415	5.54541						1.65	-69.5584
0.41625	-6.02632					0.41625	5.11515					0.41625	5.43286						1.65125	-69.9397
0.4175	-6.90478					0.4175	4.85395					0.4175	5.31786						1.6525	-70.3079
0.41875	-7.79608					0.41875	4.58842					0.41875	5.20209						1.65375	-70.6602
0.42	-8.69437					0.42	4.32362					0.42	5.08661						1.655	-70.9928
0.42125	-9.59157					0.42125	4.06442					0.42125	4.97169						1.65625	-71.3016
0.4225	-10.4776					0.4225	3.8149					0.4225	4.85689						1.6575	-71.5826
0.42375	-11.341					0.42375	3.57784					0.42375	4.74125						1.65875	-71.8321
0.425	-12.1697					0.425	3.35442					0.425	4.62366						1.66	-72.0473
0.42625	-12.9518					0.42625	3.14403					0.42625	4.50324						1.66125	-72.2266
0.4275	-13.6768					0.4275	2.94431					0.4275	4.37966						1.6625	-72.3702
0.42875	-14.3362					0.42875	2.75143					0.42875	4.25344						1.66375	-72.4802
0.43	-14.9251					0.43	2.56048					0.43	4.12612						1.665	-72.561
0.43125	-15.4414					0.43125	2.36608					0.43125	4.00024						1.66625	-72.6188
0.4325	-15.8868					0.4325	2.16292					0.4325	3.87917						1.6675	-72.6613
0.43375	-16.2661					0.43375	1.94632					0.43375	3.76659						1.66875	-72.6965
0.435	-16.5861					0.435	1.71255					0.435	3.66592						1.67	-72.732
0.43625	-16.8551					0.43625	1.45913					0.43625	3.57978						1.67125	-72.7738
0.4375	-17.0818					0.4375	1.18479					0.4375	3.50935						1.6725	-72.8259
0.43875	-17.2742					0.43875	0.88949					0.43875	3.45401						1.67375	-72.8899
0.44	-17.4393					0.44	0.574186					0.44	3.41106						1.675	-72.9651
0.44125	-17.5826					0.44125	0.240573					0.44125	3.3757						1.67625	-73.0488
0.4425	-17.7076					0.4425	-0.10927					0.4425	3.34123						1.6775	-73.137
0.44375	-17.8164					0.44375	-0.473247					0.44375	3.29973						1.67875	-73.225
0.445	-17.9095					0.445	-0.849567					0.445	3.24299						1.68	-73.308
0.44625	-17.9868					0.44625	-1.23705					0.44625	3.16357						1.68125	-73.3819
0.4475	-18.0477					0.4475	-1.63538					0.4475	3.0558						1.6825	-73.4437
0.44875	-18.0918					0.44875	-2.04525					0.44875	2.91646						1.68375	-73.4918
0.45	-18.1192					0.45	-2.46819					0.45	2.74511						1.685	-73.5263
0.45125	-18.1311					0.45125	-2.90637					0.45125	2.54393						1.68625	-73.5485
0.4525	-18.1299					0.4525	-3.36203					0.4525	2.31707						1.6875	-73.5612
0.45375	-18.1193					0.45375	-3.83698					0.45375	2.06977						1.68875	-73.5678
0.455	-18.1037					0.455	-4.33202					0.455	1.80743						1.69	-73.572
0.45625	-18.0882					0.45625	-4.84657					0.45625	1.53476						1.69125	-73.5774
0.4575	-18.0774					0.4575	-5.37847					0.4575	1.25523						1.6925	-73.587
0.45875	-18.0753					0.45875	-5.92406					0.45875	0.970521						1.69375	-73.6028
0.46	-18.0842					0.46	-6.47847					0.46	0.680345						1.695	-73.6254
0.46125	-18.1048					0.46125	-7.03606					0.46125	0.382489						1.69625	-73.6542
0.4625	-18.136					0.4625	-7.59089					0.4625	0.073177						1.6975	-73.6874
0.46375	-18.175					0.46375	-8.13719					0.46375	-0.252195						1.69875	-73.7219
0.465	-18.2178					0.465	-8.66974					0.465	-0.598055						1.7	-73.7542
0.46625	-18.2598					0.46625	-9.18413					0.46625	-0.967595						1.70125	-73.7808
0.4675	-18.2969					0.4675	-9.6768					0.4675	-1.36187						1.7025	-73.7991
0.46875	-18.3256					0.46875	-10.1449					0.46875	-1.77922						1.70375	-73.8074
0.47	-18.3444					0.47	-10.5859					0.47	-2.21507						1.705	-73.8061
0.47125	-18.3534					0.47125	-10.9977					0.47125	-2.66221						1.70625	-73.797
0.4725	-18.3548					0.4725	-11.3777					0.4725	-3.11144						1.7075	-73.7837
0.47375	-18.3521					0.47375	-11.7231					0.47375	-3.55249						1.70875	-73.7702
0.475	-18.3495					0.475	-12.0306					0.475	-3.97513						1.71	-73.7609
0.47625	-18.3511					0.47625	-12.2971					0.47625	-4.3703						1.71125	-73.7598
0.4775	-18.3606					0.4775	-12.5196					0.4775	-4.73098						1.7125	-73.7695
0.47875	-18.3798					0.47875	-12.696					0.47875	-5.05279						1.71375	-73.7911
0.48	-18.4091					0.48	-12.8254					0.48	-5.33436						1.715	-73.8238
0.48125	-18.447					0.48125	-12.9088					0.48125	-5.57726						1.71625	-73.865
0.4825	-18.4904					0.4825	-12.9488					0.4825	-5.78569						1.7175	-73.9106
0.48375	-18.5352					0.48375	-12.9502					0.48375	-5.96581						1.71875	-73.9556
0.485	-18.5768					0.485	-12.9192					0.485	-6.12491						1.72	-73.9946
0.48625	-18.6111					0.48625	-12.863					0.48625	-6.2705						1.72125	-74.0224
0.4875	-18.6346					0.4875	-12.7899					0.4875	-6.40953						1.7225	-74.0349
0.48875	-18.6453					0.48875	-12.708					0.48875	-6.54781						1.72375	-74.0295
0.49	-18.6428					0.49	-12.6251					0.49	-6.68953						1.725	-74.0057
0.49125	-18.6281					0.49125	-12.548					0.49125	-6.83705						1.72625	-73.9652
0.4925	-18.6039					0.4925	-12.4821					0.4925	-6.99079						1.7275	-73.9116
0.49375	-18.5736					0.49375	-12.4311					0.49375	-7.14931						1.72875	-73.85
0.495	-18.541					0.495	-12.3966					0.495	-7.30953						1.73	-73.7864
0.49625	-18.51					0.49625	-12.3783					0.49625	-7.46706						1.73125	-73.7265
0.4975	-18.4835					0.4975	-12.3741					0.4975	-7.61667						1.7325	-73.675
0.49875	-18.4636					0.49875	-12.3803					0.49875	-7.75293						1.73375	-73.6353
0.5	-18.4507					0.5	-12.3925					0.5	-7.87087						1.735	-73.6084
0.50125	-18.4439					0.50125	-12.4057					0.50125	-7.96681						1.73625	-73.5933
0.5025	-18.4408					0.5025	-12.4155					0.5025	-8.03887						1.7375	-73.5866
0.50375	-18.4378					0.50375	-12.4182					0.50375	-8.08729						1.73875	-73.5838
0.505	-18.4301					0.505	-12.4113					0.505	-8.11435						1.74	-73.5793
0.50625	-18.4123					0.50625	-12.3935					0.50625	-8.12385						1.74125	-73.5677
0.5075	-18.3787					0.5075	-12.3649					0.5075	-8.12061						1.7425	-73.5444
0.50875	-18.323					0.50875	-12.3262					0.50875	-8.10964						1.74375	-73.5065
0.51	-18.239					0.51	-12.2787					0.51	-8.09534						1.745	-73.4532
0.51125	-18.1202					0.51125	-12.2233					0.51125	-8.08088						1.74625	-73.3859
0.5125	-17.9597					0.5125	-12.16					0.5125	-8.06754						1.7475	-73.3077
0.51375	-17.7493					0.51375	-12.0876					0.51375	-8.05445						1.74875	-73.2228
0.515	-17.4785					0.515	-12.0028					0.515	-8.03864						1.75	-73.1352
0.51625	-17.1332					0.51625	-11.9003					0.51625	-8.0152						1.75125	-73.0477
0.5175	-16.6951					0.5175	-11.7727					0.5175	-7.97762						1.7525	-72.9605
0.51875	-16.1407					0.51875	-11.6106					0.51875	-7.91821						1.75375	-72.8701
0.52	-15.4421					0.52	-11.4027					0.52	-7.82842						1.755	-72.7686
0.52125	-14.5686					0.52125	-11.1369					0.52125	-7.69925						1.75625	-72.6433
0.5225	-13.4887					0.5225	-10.7997					0.5225	-7.52137						1.7575	-72.4763
0.52375	-12.1746					0.52375	-10.3777					0.52375	-7.28517						1.75875	-72.2459
0.525	-10.6057					0.525	-9.85773					0.525	-6.98066						1.76	-71.9266
0.52625	-8.77313					0.52625	-9.22734					0.52625	-6.59744						1.76125	-71.4918
0.5275	-6.68355					0.5275	-8.47586					0.5275	-6.12463						1.7625	-70.9148
0.52875	-4.36143					0.52875	-7.59502					0.52875	-5.55133						1.76375	-70.1725
0.53	-1.84976					0.53	-6.57973					0.53	-4.86724						1.765	-69.247
0.53125	0.791597					0.53125	-5.42901					0.53125	-4.06394						1.76625	-68.1286
0.5325	3.48978					0.5325	-4.14674					0.5325	-3.13652						1.7675	-66.8175
0.53375	6.16484					0.53375	-2.7424					0.53375	-2.08531						1.76875	-65.3249
0.535	8.73671					0.535	-1.23148					0.535	-0.917437						1.77	-63.6734
0.53625	11.1326					0.53625	0.364453					0.53625	0.352172						1.77125	-61.8955
0.5375	13.2931					0.5375	2.01819					0.5375	1.70066						1.7725	-60.0327
0.53875	15.1774					0.53875	3.69785					0.53875	3.09804						1.77375	-58.1315
0.54	16.7644					0.54	5.36847					0.54	4.50901						1.775	-56.241
0.54125	18.0531					0.54125	6.99396					0.54125	5.89555						1.77625	-54.4092
0.5425	19.0597					0.5425	8.53955					0.5425	7.22002						1.7775	-52.6793
0.54375	19.8137					0.54375	9.97405					0.54375	8.44847						1.77875	-51.0872
0.545	20.3529					0.545	11.272					0.545	9.55351						1.78	-49.6595
0.54625	20.7181					0.54625	12.4151					0.54625	10.5164						1.78125	-48.4126
0.5475	20.9494					0.5475	13.3932					0.5475	11.3285						1.7825	-47.353
0.54875	21.0822					0.54875	14.2038					0.54875	11.9905						1.78375	-46.4782
0.55	21.1454					0.55	14.8519					0.55	12.5123						1.785	-45.7783
0.55125	21.161					0.55125	15.3489					0.55125	12.9098						1.78625	-45.2385
0.5525	21.1439					0.5525	15.7104					0.5525	13.2035						1.7875	-44.8407
0.55375	21.1032					0.55375	15.9553					0.55375	13.4152						1.78875	-44.5654
0.555	21.0442					0.555	16.1038					0.555	13.5656						1.79	-44.3933
0.55625	20.9695					0.55625	16.1758					0.55625	13.6732						1.79125	-44.3061
0.5575	20.8809					0.5575	16.1899					0.5575	13.7522						1.7925	-44.2874
0.55875	20.7802					0.55875	16.1629					0.55875	13.8131						1.79375	-44.3228
0.56	20.6695					0.56	16.1086					0.56	13.862						1.795	-44.4001
0.56125	20.5521					0.56125	16.0383					0.56125	13.9018						1.79625	-44.5087
0.5625	20.4315					0.5625	15.9605					0.5625	13.933						1.7975	-44.6401
0.56375	20.3117					0.56375	15.8811					0.56375	13.9545						1.79875	-44.7871
0.565	20.1963					0.565	15.8039					0.565	13.9643						1.8	-44.9438
0.56625	20.0884					0.56625	15.7307					0.56625	13.9609						1.80125	-45.1057
0.5675	19.9901					0.5675	15.6613					0.5675	13.943						1.8025	-45.2693
0.56875	19.9018					0.56875	15.5943					0.56875	13.9109						1.80375	-45.4321
0.57	19.8223					0.57	15.5269					0.57	13.8658						1.805	-45.593
0.57125	19.749					0.57125	15.4557					0.57125	13.8101						1.80625	-45.7519
0.5725	19.6776					0.5725	15.3772					0.5725	13.7471						1.8075	-45.9095
0.57375	19.6031					0.57375	15.2887					0.57375	13.6805						1.80875	-46.0673
0.575	19.5199					0.575	15.1885					0.575	13.6137						1.81	-46.2266
0.57625	19.4234					0.57625	15.0766					0.57625	13.5496						1.81125	-46.3888
0.5775	19.3097					0.5775	14.9545					0.5775	13.4903						1.8125	-46.5546
0.57875	19.1769					0.57875	14.8256					0.57875	13.437						1.81375	-46.724
0.58	19.0252					0.58	14.6939					0.58	13.3895						1.815	-46.8966
0.58125	18.8566					0.58125	14.5645					0.58125	13.347						1.81625	-47.0711
0.5825	18.6748					0.5825	14.442					0.5825	13.3073						1.8175	-47.2461
0.58375	18.485					0.58375	14.3303					0.58375	13.2672						1.81875	-47.42
0.585	18.2927					0.585	14.232					0.585	13.2229						1.82	-47.5916
0.58625	18.1035					0.58625	14.1476					0.58625	13.17						1.82125	-47.7605
0.5875	17.9218					0.5875	14.0757					0.5875	13.1047						1.8225	-47.9274
0.58875	17.7509					0.58875	14.0131					0.58875	13.024						1.82375	-48.0939
0.59	17.5918					0.59	13.9553					0.59	12.9264						1.825	-48.2629
0.59125	17.4434					0.59125	13.897					0.59125	12.8124						1.82625	-48.4379
0.5925	17.3026					0.5925	13.8332					0.5925	12.6843						1.8275	-48.6233
0.59375	17.1647					0.59375	13.7599					0.59375	12.5462						1.82875	-48.8233
0.595	17.0241					0.595	13.6749					0.595	12.4031						1.83	-49.0417
0.59625	16.8753					0.59625	13.578					0.59625	12.2607						1.83125	-49.2812
0.5975	16.7135					0.5975	13.4709					0.5975	12.125						1.8325	-49.543
0.59875	16.5357					0.59875	13.3571					0.59875	12.0011						1.83375	-49.8262
0.6	16.3409					0.6	13.2408					0.6	11.8928						1.835	-50.1284
0.60125	16.1307					0.60125	13.1269					0.60125	11.8022						1.83625	-50.4454
0.6025	15.9086					0.6025	13.0193					0.6025	11.7291						1.8375	-50.7721
0.60375	15.6801					0.60375	12.921					0.60375	11.6706						1.83875	-51.103
0.605	15.4516					0.605	12.8337					0.605	11.6216						1.84	-51.4331
0.60625	15.2294					0.60625	12.7568					0.60625	11.5753						1.84125	-51.7584
0.6075	15.0192					0.6075	12.6885					0.6075	11.5242						1.8425	-52.0764
0.60875	14.8247					0.60875	12.6252					0.60875	11.4611						1.84375	-52.3864
0.61	14.6472					0.61	12.5627					0.61	11.3799						1.845	-52.6893
0.61125	14.4854					0.61125	12.4963					0.61125	11.2768						1.84625	-52.9873
0.6125	14.3351					0.6125	12.4223					0.6125	11.1503						1.8475	-53.2837
0.61375	14.1899					0.61375	12.3381					0.61375	11.0017						1.84875	-53.5821
0.615	14.0422					0.615	12.2427					0.615	10.8341						1.85	-53.8858
0.61625	13.8841					0.61625	12.1367					0.61625	10.6522						1.85125	-54.1972
0.6175	13.7084					0.6175	12.022					0.6175	10.4609						1.8525	-54.5178
0.61875	13.5097					0.61875	11.9013					0.61875	10.2649						1.85375	-54.8478
0.62	13.2852					0.62	11.7777					0.62	10.0681						1.855	-55.1867
0.62125	13.0345					0.62125	11.6538					0.62125	9.87263						1.85625	-55.5329
0.6225	12.7598					0.6225	11.5314					0.6225	9.67947						1.8575	-55.8843
0.62375	12.4658					0.62375	11.4111					0.62375	9.48819						1.85875	-56.2387
0.625	12.158					0.625	11.2926					0.625	9.29755						1.86	-56.5941
0.62625	11.8427					0.62625	11.1742					0.62625	9.10605						1.86125	-56.9486
0.6275	11.5255					0.6275	11.0537					0.6275	8.91261						1.8625	-57.3013
0.62875	11.2108					0.62875	10.9281					0.62875	8.71693						1.86375	-57.6514
0.63	10.9004					0.63	10.7945					0.63	8.5197						1.865	-57.9991
0.63125	10.5938					0.63125	10.6504					0.63125	8.32263						1.86625	-58.3449
0.6325	10.2877					0.6325	10.4945					0.6325	8.12817						1.8675	-58.6901
0.63375	9.97669					0.63375	10.3265					0.63375	7.93912						1.86875	-59.0365
0.635	9.65376					0.635	10.1475					0.635	7.75812						1.87	-59.3861
0.63625	9.31152					0.63625	9.95973					0.63625	7.58714						1.87125	-59.7414
0.6375	8.94314					0.6375	9.76632					0.6375	7.42732						1.8725	-60.1047
0.63875	8.54341					0.63875	9.57087					0.63875	7.27885						1.87375	-60.478
0.64	8.10945					0.64	9.37713					0.64	7.14097						1.875	-60.8629
0.64125	7.64114					0.64125	9.1887					0.64125	7.01209						1.87625	-61.2602
0.6425	7.14095					0.6425	9.00859					0.6425	6.88992						1.8775	-61.67
0.64375	6.61339					0.64375	8.83894					0.64375	6.77166						1.87875	-62.0917
0.645	6.0641					0.645	8.68072					0.645	6.65423						1.88	-62.5241
0.64625	5.49876					0.64625	8.53353					0.64625	6.53454						1.88125	-62.9658
0.6475	4.9221					0.6475	8.39553					0.6475	6.40986						1.8825	-63.4149
0.64875	4.33702					0.64875	8.26359					0.64875	6.27815						1.88375	-63.8698
0.65	3.744					0.65	8.13365					0.65	6.13843						1.885	-64.3292
0.65125	3.14087					0.65125	8.00123					0.65125	5.991						1.88625	-64.7923
0.6525	2.52295					0.6525	7.86201					0.6525	5.83749						1.8875	-65.2589
0.65375	1.88366					0.65375	7.71237					0.65375	5.68084						1.88875	-65.729
0.655	1.21554					0.655	7.54984					0.655	5.5251						1.89	-66.2027
0.65625	0.511397					0.65625	7.37333					0.65625	5.37503						1.89125	-66.6797
0.6575	-0.234627					0.6575	7.18312					0.6575	5.23553						1.8925	-67.1589
0.65875	-1.02618					0.65875	6.98079					0.65875	5.111						1.89375	-67.6381
0.66	-1.86421					0.66	6.76885					0.66	5.00474						1.895	-68.1141
0.66125	-2.74682					0.66125	6.5503					0.66125	4.91843						1.89625	-68.5825
0.6625	-3.66946					0.6625	6.32813					0.6625	4.85186						1.8975	-69.038
0.66375	-4.62528					0.66375	6.10472					0.66375	4.80287						1.89875	-69.4749
0.665	-5.60553					0.665	5.88158					0.665	4.76761						1.9	-69.8877
0.66625	-6.60006					0.66625	5.65908					0.66625	4.74099						1.90125	-70.271
0.6675	-7.59768					0.6675	5.43654					0.6675	4.71733						1.9025	-70.6207
0.66875	-8.58671					0.66875	5.21234					0.66875	4.69097						1.90375	-70.9337
0.67	-9.55555					0.67	4.98432					0.67	4.65696						1.905	-71.2087
0.67125	-10.4933					0.67125	4.75017					0.67125	4.61152						1.90625	-71.446
0.6725	-11.3901					0.6725	4.50784					0.6725	4.55233						1.9075	-71.6473
0.67375	-12.2377					0.67375	4.25589					0.67375	4.47861						1.90875	-71.816
0.675	-13.0292					0.675	3.99372					0.675	4.391						1.91	-71.9564
0.67625	-13.7592					0.67625	3.72172					0.67625	4.29122						1.91125	-72.0734
0.6775	-14.4236					0.6775	3.44113					0.6775	4.18156						1.9125	-72.1726
0.67875	-15.02					0.67875	3.15397					0.67875	4.06426						1.91375	-72.2593
0.68	-15.5468					0.68	2.86264					0.68	3.94098						1.915	-72.3385
0.68125	-16.0038					0.68125	2.56969					0.68125	3.8123						1.91625	-72.4146
0.6825	-16.3918					0.6825	2.27742					0.6825	3.67747						1.9175	-72.4905
0.68375	-16.7124					0.68375	1.98765					0.68375	3.53445						1.91875	-72.5681
0.685	-16.9681					0.685	1.70135					0.685	3.38025						1.92	-72.6474
0.68625	-17.1623					0.68625	1.41841					0.68625	3.21151						1.92125	-72.7273
0.6875	-17.2993					0.6875	1.13751					0.6875	3.02513						1.9225	-72.8054
0.68875	-17.3848					0.68875	0.85614					0.68875	2.81901						1.92375	-72.8789
0.69	-17.4257					0.69	0.570817					0.69	2.59253						1.925	-72.9454
0.69125	-17.4304					0.69125	0.277429					0.69125	2.34686						1.92625	-73.0031
0.6925	-17.4087					0.6925	-0.02836					0.6925	2.08488						1.9275	-73.052
0.69375	-17.3704					0.69375	-0.350628					0.69375	1.8109						1.92875	-73.0933
0.695	-17.3255					0.695	-0.692716					0.695	1.53024						1.93	-73.1299
0.69625	-17.2827					0.69625	-1.05684					0.69625	1.24863						1.93125	-73.1652
0.6975	-17.249					0.6975	-1.44385					0.6975	0.971592						1.9325	-73.2026
0.69875	-17.229					0.69875	-1.85312					0.69875	0.70379						1.93375	-73.2449
0.7	-17.2248					0.7	-2.28269					0.7	0.44847						1.935	-73.2933
0.70125	-17.2358					0.70125	-2.72958					0.70125	0.207026						1.93625	-73.347
0.7025	-17.2589					0.7025	-3.1902					0.7025	-0.021277						1.9375	-73.4035
0.70375	-17.2895					0.70375	-3.66084					0.70375	-0.239322						1.93875	-73.4586
0.705	-17.3217					0.705	-4.13797					0.705	-0.451851						1.94	-73.5073
0.70625	-17.3494					0.70625	-4.61869					0.70625	-0.664865						1.94125	-73.5445
0.7075	-17.3672					0.7075	-5.10089					0.7075	-0.884775						1.9425	-73.5661
0.70875	-17.3712					0.70875	-5.58338					0.70875	-1.11745						1.94375	-73.5695
0.71	-17.3596					0.71	-6.06567					0.71	-1.36739						1.945	-73.5544
0.71125	-17.3328					0.71125	-6.54753					0.71125	-1.63716						1.94625	-73.5232
0.7125	-17.2936					0.7125	-7.02855					0.7125	-1.92715						1.9475	-73.4802
0.71375	-17.2466					0.71375	-7.50774					0.71375	-2.23571						1.94875	-73.4319
0.715	-17.1977					0.715	-7.98328					0.715	-2.55941						1.95	-73.3853
0.71625	-17.1532					0.71625	-8.45245					0.71625	-2.89338						1.95125	-73.3472
0.7175	-17.1186					0.7175	-8.91174					0.7175	-3.23196						1.9525	-73.3234
0.71875	-17.0983					0.71875	-9.35712					0.71875	-3.56934						1.95375	-73.3179
0.72	-17.0944					0.72	-9.78427					0.72	-3.90015						1.955	-73.3322
0.72125	-17.1068					0.72125	-10.189					0.72125	-4.21999						1.95625	-73.3654
0.7225	-17.1332					0.7225	-10.5675					0.7225	-4.52577						1.9575	-73.4147
0.72375	-17.1697					0.72375	-10.9165					0.72375	-4.81569						1.95875	-73.476
0.725	-17.2113					0.725	-11.2339					0.725	-5.08907						1.96	-73.5438
0.72625	-17.2528					0.72625	-11.5181					0.72625	-5.34599						1.96125	-73.6125
0.7275	-17.29					0.7275	-11.7691					0.7275	-5.58684						1.9625	-73.6768
0.72875	-17.3198					0.72875	-11.9878					0.72875	-5.81193						1.96375	-73.732
0.73	-17.3411					0.73	-12.1759					0.73	-6.02123						1.965	-73.7748
0.73125	-17.3548					0.73125	-12.336					0.73125	-6.21432						1.96625	-73.8037
0.7325	-17.3637					0.7325	-12.4708					0.7325	-6.39053						1.9675	-73.8183
0.73375	-17.3715					0.73375	-12.5834					0.73375	-6.54918						1.96875	-73.82
0.735	-17.383					0.735	-12.6763					0.735	-6.68973						1.97	-73.8107
0.73625	-17.4023					0.73625	-12.752					0.73625	-6.81206						1.97125	-73.7929
0.7375	-17.4325					0.7375	-12.8126					0.7375	-6.91656						1.9725	-73.7692
0.73875	-17.4747					0.73875	-12.8593					0.73875	-7.00426						1.97375	-73.742
0.74	-17.5281					0.74	-12.8931					0.74	-7.07685						1.975	-73.7131
0.74125	-17.5896					0.74125	-12.914					0.74125	-7.13668						1.97625	-73.6841
0.7425	-17.6548					0.7425	-12.9218					0.7425	-7.18671						1.9775	-73.656
0.74375	-17.7184					0.74375	-12.9157					0.74375	-7.23036						1.97875	-73.6294
0.745	-17.775					0.745	-12.8953					0.745	-7.27136						1.98	-73.6043
0.74625	-17.8198					0.74625	-12.8608					0.74625	-7.3134						1.98125	-73.5808
0.7475	-17.8495					0.7475	-12.8135					0.7475	-7.3598						1.9825	-73.559
0.74875	-17.8622					0.74875	-12.7557					0.74875	-7.41319						1.98375	-73.5393
0.75	-17.8579					0.75	-12.6908					0.75	-7.47514						1.985	-73.523
0.75125	-17.8384					0.75125	-12.6228					0.75125	-7.54601						1.98625	-73.5116
0.7525	-17.8065					0.7525	-12.5557					0.7525	-7.62486						1.9875	-73.5074
0.75375	-17.7658					0.75375	-12.4931					0.75375	-7.70946						1.98875	-73.5129
0.755	-17.7195					0.755	-12.4377					0.755	-7.79648						1.99	-73.5298
0.75625	-17.6696					0.75625	-12.3903					0.75625	-7.88161						1.99125	-73.5594
0.7575	-17.616					0.7575	-12.3502					0.7575	-7.95998						1.9925	-73.6013
0.75875	-17.5562					0.75875	-12.3149					0.75875	-8.02657						1.99375	-73.6538
0.76	-17.4839					0.76	-12.2804					0.76	-8.07673						1.995	-73.7128
0.76125	-17.3894					0.76125	-12.2415					0.76125	-8.10661						1.99625	-73.7726
0.7625	-17.2585					0.7625	-12.1925					0.7625	-8.11346						1.9975	-73.8257
0.76375	-17.0728					0.76375	-12.1274					0.76375	-8.09557						1.99875	-73.8635
0.765	-16.8092					0.765	-12.0404					0.765	-8.05211						2	-73.8767
0.76625	-16.4401					0.76625	-11.926					0.76625	-7.98272						2.00125	-73.8562
0.7675	-15.9335					0.7675	-11.779					0.7675	-7.88707						2.0025	-73.7934
0.76875	-15.2552					0.76875	-11.594					0.76875	-7.76437						2.00375	-73.6807
0.77	-14.3704					0.77	-11.3652					0.77	-7.61293						2.005	-73.5111
0.77125	-13.2472					0.77125	-11.0852					0.77125	-7.42968						2.00625	-73.2777
0.7725	-11.8606					0.7725	-10.7452					0.7725	-7.2098						2.0075	-72.9733
0.77375	-10.196					0.77375	-10.3344					0.77375	-6.94647						2.00875	-72.5894
0.775	-8.25346					0.775	-9.84033					0.775	-6.6307						2.01	-72.1156
0.77625	-6.05					0.77625	-9.24903					0.77625	-6.25143						2.01125	-71.5395
0.7775	-3.62082					0.7775	-8.54641					0.7775	-5.79595						2.0125	-70.8472
0.77875	-1.01856					0.77875	-7.71935					0.77875	-5.25091						2.01375	-70.0244
0.78	1.68953					0.78	-6.7574					0.78	-4.60362						2.015	-69.0574
0.78125	4.42631					0.78125	-5.65439					0.78125	-3.84374						2.01625	-67.9358
0.7825	7.11102					0.7825	-4.40992					0.7825	-2.96507						2.0175	-66.6543
0.78375	9.66615					0.78375	-3.03052					0.78375	-1.96724						2.01875	-65.2149
0.785	12.0241					0.785	-1.53039					0.785	-0.856915						2.02	-63.629
0.78625	14.1327					0.78625	0.068539					0.78625	0.351527						2.02125	-61.9176
0.7875	15.9582					0.7875	1.73707					0.7875	1.63608						2.0225	-60.1116
0.78875	17.4864					0.78875	3.44014					0.78875	2.96815						2.02375	-58.2504
0.79	18.7212					0.79	5.13891					0.79	4.31445						2.025	-56.3789
0.79125	19.6816					0.79125	6.79333					0.79125	5.63954						2.02625	-54.5449
0.7925	20.3974					0.7925	8.36505					0.7925	6.90878						2.0275	-52.7949
0.79375	20.9046					0.79375	9.82023					0.79375	8.09128						2.02875	-51.1709
0.795	21.2411					0.795	11.1319					0.795	9.16259						2.03	-49.7072
0.79625	21.4436					0.79625	12.2817					0.79625	10.1065						2.03125	-48.4278
0.7975	21.5447					0.7975	13.2603					0.7975	10.9158						2.0325	-47.3455
0.79875	21.5721					0.79875	14.0677					0.79875	11.5921						2.03375	-46.4618
0.8	21.5477					0.8	14.7118					0.8	12.1441						2.035	-45.7674
0.80125	21.4883					0.80125	15.2069					0.80125	12.5858						2.03625	-45.2448
0.8025	21.4062					0.8025	15.5718					0.8025	12.9339						2.0375	-44.8704
0.80375	21.3105					0.80375	15.8276					0.80375	13.2057						2.03875	-44.618
0.805	21.2078					0.805	15.9956					0.805	13.4172						2.04	-44.4611
0.80625	21.103					0.80625	16.0959					0.80625	13.5818						2.04125	-44.3755
0.8075	20.9995					0.8075	16.1458					0.8075	13.71						2.0425	-44.3407
0.80875	20.8996					0.80875	16.1592					0.80875	13.8095						2.04375	-44.3416
0.81	20.8044					0.81	16.1464					0.81	13.8857						2.045	-44.368
0.81125	20.7136					0.81125	16.1144					0.81125	13.942						2.04625	-44.4148
0.8125	20.6256					0.8125	16.0678					0.8125	13.9811						2.0475	-44.4806
0.81375	20.5384					0.81375	16.0089					0.81375	14.0057						2.04875	-44.5668
0.815	20.4492					0.815	15.9393					0.815	14.019						2.05	-44.6758
0.81625	20.3557					0.81625	15.8598					0.81625	14.0248						2.05125	-44.8098
0.8175	20.2559					0.8175	15.7713					0.8175	14.0281						2.0525	-44.9696
0.81875	20.1487					0.81875	15.6751					0.81875	14.0341						2.05375	-45.1543
0.82	20.0338					0.82	15.573					0.82	14.0478						2.055	-45.3606
0.82125	19.9117					0.82125	15.4671					0.82125	14.074						2.05625	-45.5836
0.8225	19.7838					0.8225	15.36					0.8225	14.1158						2.0575	-45.817
0.82375	19.6517					0.82375	15.254					0.82375	14.1747						2.05875	-46.054
0.825	19.5176					0.825	15.1512					0.825	14.2508						2.06	-46.2876
0.82625	19.3832					0.82625	15.053					0.82625	14.3419						2.06125	-46.5116
0.8275	19.2503					0.8275	14.9596					0.8275	14.4448						2.0625	-46.721
0.82875	19.1199					0.82875	14.8706					0.82875	14.5548						2.06375	-46.9132
0.83	18.9923					0.83	14.7849					0.83	14.6665						2.065	-47.0877
0.83125	18.867					0.83125	14.7006					0.83125	14.7742						2.06625	-47.2469
0.8325	18.7426					0.8325	14.6159					0.8325	14.8721						2.0675	-47.3952
0.83375	18.617					0.83375	14.5291					0.83375	14.9545						2.06875	-47.5387
0.835	18.488					0.835	14.4388					0.835	15.0161						2.07	-47.6841
0.83625	18.3532					0.83625	14.3444					0.83625	15.0521						2.07125	-47.838
0.8375	18.2111					0.8375	14.2461					0.8375	15.0588						2.0725	-48.0058
0.83875	18.0611					0.83875	14.1448					0.83875	15.0336						2.07375	-48.1912
0.84	17.9035					0.84	14.0422					0.84	14.9753						2.075	-48.3959
0.84125	17.7398					0.84125	13.9404					0.84125	14.8839						2.07625	-48.6187
0.8425	17.5724					0.8425	13.8417					0.8425	14.7611						2.0775	-48.8566
0.84375	17.4042					0.84375	13.7481					0.84375	14.6097						2.07875	-49.1048
0.845	17.2382					0.845	13.661					0.845	14.4337						2.08	-49.3577
0.84625	17.0771					0.84625	13.5809					0.84625	14.2379						2.08125	-49.6096
0.8475	16.9229					0.8475	13.5071					0.8475	14.0278						2.0825	-49.8557
0.84875	16.7763					0.84875	13.438					0.84875	13.8091						2.08375	-50.093
0.85	16.6371					0.85	13.371					0.85	13.587						2.085	-50.3206
0.85125	16.5034					0.85125	13.303					0.85125	13.3663						2.08625	-50.54
0.8525	16.3724					0.8525	13.2311					0.8525	13.1505						2.0875	-50.7549
0.85375	16.2404					0.85375	13.1527					0.85375	12.942						2.08875	-50.9706
0.855	16.1033					0.855	13.066					0.855	12.742						2.09	-51.1931
0.85625	15.9573					0.85625	12.9704					0.85625	12.5503						2.09125	-51.4285
0.8575	15.7992					0.8575	12.8666					0.8575	12.3665						2.0925	-51.6818
0.85875	15.6271					0.85875	12.7561					0.85875	12.1894						2.09375	-51.9566
0.86	15.44					0.86	12.6415					0.86	12.0177						2.095	-52.254
0.86125	15.2384					0.86125	12.5256					0.86125	11.8496						2.09625	-52.5727
0.8625	15.0238					0.8625	12.4112					0.8625	11.6832						2.0975	-52.9093
0.86375	14.7983					0.86375	12.3008					0.86375	11.5162						2.09875	-53.2587
0.865	14.5644					0.865	12.1957					0.865	11.3461						2.1	-53.6149
0.86625	14.3244					0.86625	12.0962					0.86625	11.1708						2.10125	-53.9717
0.8675	14.0805					0.8675	12.0014					0.8675	10.9883						2.1025	-54.3241
0.86875	13.834					0.86875	11.9092					0.86875	10.7978						2.10375	-54.6682
0.87	13.5855					0.87	11.817					0.87	10.5992						2.105	-55.0027
0.87125	13.3346					0.87125	11.7218					0.87125	10.3933						2.10625	-55.3279
0.8725	13.08					0.8725	11.6211					0.8725	10.1822						2.1075	-55.6462
0.87375	12.8191					0.87375	11.513					0.87375	9.96855						2.10875	-55.9611
0.875	12.5491					0.875	11.397					0.875	9.75562						2.11	-56.2769
0.87625	12.2666					0.87625	11.2734					0.87625	9.54686						2.11125	-56.5976
0.8775	11.9684					0.8775	11.1436					0.8775	9.34534						2.1125	-56.9262
0.87875	11.652					0.87875	11.0098					0.87875	9.15333						2.11375	-57.265
0.88	11.3158					0.88	10.8745					0.88	8.97206						2.115	-57.615
0.88125	10.9595					0.88125	10.7402					0.88125	8.8016						2.11625	-57.9763
0.8825	10.5837					0.8825	10.6091					0.8825	8.64094						2.1175	-58.3485
0.88375	10.1903					0.88375	10.4826					0.88375	8.48828						2.11875	-58.7312
0.885	9.78187					0.885	10.3612					0.885	8.34135						2.12	-59.124
0.88625	9.36135					0.88625	10.2444					0.88625	8.19787						2.12125	-59.5269
0.8875	8.93169					0.8875	10.1306					0.8875	8.05603						2.1225	-59.94
0.88875	8.49513					0.88875	10.0173					0.88875	7.91483						2.12375	-60.3637
0.89	8.05271					0.89	9.90146					0.89	7.77405						2.125	-60.7984
0.89125	7.60375					0.89125	9.77989					0.89125	7.63415						2.12625	-61.2444
0.8925	7.14575					0.8925	9.64976					0.8925	7.49583						2.1275	-61.7015
0.89375	6.67443					0.89375	9.50892					0.89375	7.35979						2.12875	-62.1694
0.895	6.18427					0.895	9.35626					0.895	7.22637						2.13	-62.6473
0.89625	5.66914					0.89625	9.19184					0.89625	7.09542						2.13125	-63.134
0.8975	5.12308					0.8975	9.0169					0.8975	6.96635						2.1325	-63.6281
0.89875	4.54105					0.89875	8.83363					0.89875	6.83817						2.13375	-64.1274
0.9	3.91955					0.9	8.64484					0.9	6.70967						2.135	-64.6297
0.90125	3.25694					0.90125	8.45363					0.90125	6.57961						2.13625	-65.1324
0.9025	2.55363					0.9025	8.26289					0.9025	6.44693						2.1375	-65.6328
0.90375	1.81178					0.90375	8.07498					0.90375	6.311						2.13875	-66.1284
0.905	1.03497					0.905	7.89117					0.905	6.17178						2.14	-66.6166
0.90625	0.227668					0.90625	7.7114					0.90625	6.02982						2.14125	-67.0948
0.9075	-0.605376					0.9075	7.53411					0.9075	5.88628						2.1425	-67.5606
0.90875	-1.45968					0.90875	7.35643					0.90875	5.74279						2.14375	-68.0116
0.91	-2.33149					0.91	7.17455					0.91	5.60126						2.145	-68.4457
0.91125	-3.21807					0.91125	6.98434					0.91125	5.46352						2.14625	-68.8616
0.9125	-4.11755					0.9125	6.782					0.9125	5.33106						2.1475	-69.2588
0.91375	-5.02864					0.91375	6.56466					0.91375	5.20487						2.14875	-69.6371
0.915	-5.9499					0.915	6.33088					0.915	5.08554						2.15	-69.9968
0.91625	-6.87904					0.91625	6.08086					0.91625	4.97334						2.15125	-70.3381
0.9175	-7.81219					0.9175	5.81647					0.9175	4.86835						2.1525	-70.6609
0.91875	-8.74344					0.91875	5.54109					0.91875	4.77034						2.15375	-70.9645
0.92	-9.6647					0.92	5.25923					0.92	4.67863						2.155	-71.2482
0.92125	-10.5659					0.92125	4.97602					0.92125	4.59195						2.15625	-71.511
0.9225	-11.4354					0.9225	4.6966					0.9225	4.50834						2.1575	-71.7517
0.92375	-12.2612					0.92375	4.42537					0.92375	4.4252						2.15875	-71.9695
0.925	-13.0315					0.925	4.16534					0.925	4.33953						2.16	-72.1637
0.92625	-13.736					0.92625	3.91758					0.92625	4.24812						2.16125	-72.3341
0.9275	-14.3669					0.9275	3.68104					0.9275	4.14787						2.1625	-72.4811
0.92875	-14.9197					0.92875	3.45265					0.92875	4.03613						2.16375	-72.606
0.93	-15.3934					0.93	3.22783					0.93	3.91103						2.165	-72.7109
0.93125	-15.7909					0.93125	3.00112					0.93125	3.77173						2.16625	-72.7985
0.9325	-16.1184					0.9325	2.76692					0.9325	3.61847						2.1675	-72.8725
0.93375	-16.3845					0.93375	2.52016					0.93375	3.45254						2.16875	-72.9368
0.935	-16.5994					0.935	2.25687					0.935	3.27616						2.17	-72.9949
0.93625	-16.7734					0.93625	1.9746					0.93625	3.0923						2.17125	-73.05
0.9375	-16.916					0.9375	1.67258					0.9375	2.90437						2.1725	-73.1041
0.93875	-17.0349					0.93875	1.3517					0.93875	2.71576						2.17375	-73.1581
0.94	-17.136					0.94	1.01423					0.94	2.52932						2.175	-73.2118
0.94125	-17.2226					0.94125	0.663269					0.94125	2.34692						2.17625	-73.2639
0.9425	-17.2964					0.9425	0.302197					0.9425	2.16917						2.1775	-73.3124
0.94375	-17.3575					0.94375	-0.066					0.94375	1.9953						2.17875	-73.3548
0.945	-17.405					0.945	-0.439264					0.945	1.82332						2.18	-73.3889
0.94625	-17.4377					0.94625	-0.816851					0.94625	1.65021						2.18125	-73.4128
0.9475	-17.4545					0.9475	-1.19951					0.9475	1.47239						2.1825	-73.426
0.94875	-17.4551					0.94875	-1.58934					0.94875	1.28619						2.18375	-73.4292
0.95	-17.4402					0.95	-1.98947					0.95	1.08845						2.185	-73.4245
0.95125	-17.4117					0.95125	-2.40341					0.95125	0.877008						2.18625	-73.4154
0.9525	-17.3729					0.9525	-2.83439					0.9525	0.651059						2.1875	-73.406
0.95375	-17.328					0.95375	-3.28477					0.95375	0.411252						2.18875	-73.4006
0.955	-17.2815					0.955	-3.7556					0.955	0.159536						2.19	-73.403
0.95625	-17.2378					0.95625	-4.24634					0.95625	-0.101222						2.19125	-73.4159
0.9575	-17.2006					0.9575	-4.75479					0.9575	-0.367707						2.1925	-73.4398
0.95875	-17.1726					0.95875	-5.27718					0.95875	-0.636691						2.19375	-73.4736
0.96	-17.1547					0.96	-5.80844					0.96	-0.905584						2.195	-73.5138
0.96125	-17.1464					0.96125	-6.34267					0.96125	-1.17293						2.19625	-73.5556
0.9625	-17.1455					0.9625	-6.87364					0.9625	-1.43871						2.1975	-73.5933
0.96375	-17.148					0.96375	-7.39538					0.96375	-1.70427						2.19875	-73.621
0.965	-17.1491					0.965	-7.90252					0.965	-1.97203						2.2	-73.6337
0.96625	-17.1432					0.96625	-8.39051					0.96625	-2.24488						2.20125	-73.6278
0.9675	-17.1253					0.9675	-8.85575					0.9675	-2.52542						2.2025	-73.6015
0.96875	-17.0915					0.96875	-9.29542					0.96875	-2.81528						2.20375	-73.5554
0.97	-17.04					0.97	-9.70734					0.97	-3.11454						2.205	-73.4922
0.97125	-16.9713					0.97125	-10.0897					0.97125	-3.42142						2.20625	-73.4165
0.9725	-16.8884					0.9725	-10.4408					0.9725	-3.73242						2.2075	-73.334
0.97375	-16.7964					0.97375	-10.7594					0.97375	-4.04262						2.20875	-73.2509
0.975	-16.7017					0.975	-11.0443					0.975	-4.34617						2.21	-73.1727
0.97625	-16.6113					0.97625	-11.2949					0.97625	-4.63699						2.21125	-73.1041
0.9775	-16.5319					0.9775	-11.5114					0.9775	-4.90948						2.2125	-73.0484
0.97875	-16.4689					0.97875	-11.6945					0.97875	-5.15916						2.21375	-73.0069
0.98	-16.4257					0.98	-11.8459					0.98	-5.38322						2.215	-72.9795
0.98125	-16.4038					0.98125	-11.9679					0.98125	-5.58077						2.21625	-72.965
0.9825	-16.4024					0.9825	-12.0632					0.9825	-5.75295						2.2175	-72.9611
0.98375	-16.4185					0.98375	-12.1343					0.98375	-5.90278						2.21875	-72.9653
0.985	-16.4479					0.985	-12.1842					0.985	-6.03474						2.22	-72.9749
0.98625	-16.4853					0.98625	-12.2153					0.98625	-6.15414						2.22125	-72.9875
0.9875	-16.5253					0.9875	-12.2299					0.9875	-6.26646						2.2225	-73.0011
0.98875	-16.5633					0.98875	-12.2299					0.98875	-6.37673						2.22375	-73.0145
0.99	-16.5958					0.99	-12.217					0.99	-6.48902						2.225	-73.0271
0.99125	-16.6208					0.99125	-12.1928					0.99125	-6.60598						2.22625	-73.0391
0.9925	-16.6383					0.9925	-12.1588					0.9925	-6.72855						2.2275	-73.051
0.99375	-16.6499					0.99375	-12.1165					0.99375	-6.85593						2.22875	-73.0637
0.995	-16.6581					0.995	-12.0677					0.995	-6.98576						2.23	-73.0782
0.99625	-16.6663					0.99625	-12.014					0.99625	-7.11449						2.23125	-73.0955
0.9975	-16.6775					0.9975	-11.9575					0.9975	-7.23796						2.2325	-73.1164
0.99875	-16.6943					0.99875	-11.9					0.99875	-7.35205						2.23375	-73.141
1	-16.7175					1	-11.8432					1	-7.45334						2.235	-73.1689
1.00125	-16.747					1.00125	-11.7882					1.00125	-7.53963						2.23625	-73.1987
1.0025	-16.7805					1.0025	-11.7357					1.0025	-7.61031						2.2375	-73.2285
1.00375	-16.8145					1.00375	-11.6857					1.00375	-7.66644						2.23875	-73.2559
1.005	-16.8439					1.005	-11.6374					1.005	-7.71048						2.24	-73.2782
1.00625	-16.8629					1.00625	-11.5902					1.00625	-7.74574						2.24125	-73.2932
1.0075	-16.8651					1.0075	-11.5431					1.0075	-7.77566						2.2425	-73.2992
1.00875	-16.8445					1.00875	-11.4948					1.00875	-7.80293						2.24375	-73.2952
1.01	-16.7952					1.01	-11.4445					1.01	-7.82877						2.245	-73.2815
1.01125	-16.7119					1.01125	-11.3906					1.01125	-7.85239						2.24625	-73.2588
1.0125	-16.5893					1.0125	-11.3313					1.0125	-7.87081						2.2475	-73.2289
1.01375	-16.4218					1.01375	-11.264					1.01375	-7.87906						2.24875	-73.193
1.015	-16.2018					1.015	-11.1846					1.015	-7.87077						2.25	-73.1518
1.01625	-15.9191					1.01625	-11.0873					1.01625	-7.839						2.25125	-73.1043
1.0175	-15.5595					1.0175	-10.9646					1.0175	-7.77697						2.2525	-73.0474
1.01875	-15.1036					1.01875	-10.8074					1.01875	-7.67858						2.25375	-72.9748
1.02	-14.5273					1.02	-10.6047					1.02	-7.5386						2.255	-72.8776
1.02125	-13.8021					1.02125	-10.3446					1.02125	-7.35254						2.25625	-72.743
1.0225	-12.897					1.0225	-10.014					1.0225	-7.11633						2.2575	-72.5552
1.02375	-11.7817					1.02375	-9.60008					1.02375	-6.82563						2.25875	-72.2954
1.025	-10.4303					1.025	-9.08984					1.025	-6.47513						2.26	-71.9429
1.02625	-8.82524					1.02625	-8.4713					1.02625	-6.05795						2.26125	-71.476
1.0275	-6.96162					1.0275	-7.73384					1.0275	-5.56556						2.2625	-70.8733
1.02875	-4.85036					1.02875	-6.86888					1.02875	-4.98824						2.26375	-70.1158
1.03	-2.52006					1.03	-5.87064					1.03	-4.31603						2.265	-69.1886
1.03125	-0.016939					1.03125	-4.73695					1.03125	-3.54037						2.26625	-68.0833
1.0325	2.59734					1.0325	-3.47019					1.0325	-2.65579						2.2675	-66.7993
1.03375	5.24988					1.03375	-2.07799					1.03375	-1.66166						2.26875	-65.3453
1.035	7.86245					1.035	-0.573917					1.035	-0.563582						2.27	-63.7399
1.03625	10.3583					1.03625	1.02222					1.03625	0.625767						2.27125	-62.0116
1.0375	12.6689					1.0375	2.68452					1.0375	1.88648						2.2725	-60.197
1.03875	14.74					1.03875	4.38174					1.03875	3.19229						2.27375	-58.3391
1.04	16.5351					1.04	6.07874					1.04	4.51221						2.275	-56.4843
1.04125	18.0375					1.04125	7.73863					1.04125	5.81288						2.27625	-54.6789
1.0425	19.2491					1.0425	9.32507					1.0425	7.06119						2.2775	-52.9654
1.04375	20.188					1.04375	10.8049					1.04375	8.22697						2.27875	-51.3802
1.045	20.8844					1.045	12.1502					1.045	9.28552						2.28	-49.9509
1.04625	21.3755					1.04625	13.3404					1.04625	10.2195						2.28125	-48.6953
1.0475	21.7012					1.0475	14.3628					1.0475	11.0199						2.2825	-47.6216
1.04875	21.8996					1.04875	15.2134					1.04875	11.6862						2.28375	-46.7293
1.05	22.004					1.05	15.8957					1.05	12.2251						2.285	-46.0105
1.05125	22.0414					1.05125	16.4198					1.05125	12.6498						2.28625	-45.4522
1.0525	22.0314					1.0525	16.8007					1.0525	12.9772						2.2875	-45.038
1.05375	21.9871					1.05375	17.0567					1.05375	13.2265						2.28875	-44.7502
1.055	21.9164					1.055	17.2076					1.055	13.417						2.29	-44.5706
1.05625	21.8234					1.05625	17.2734					1.05625	13.5663						2.29125	-44.4819
1.0575	21.7106					1.0575	17.273					1.0575	13.6887						2.2925	-44.4676
1.05875	21.5801					1.05875	17.2234					1.05875	13.795						2.29375	-44.513
1.06	21.4345					1.06	17.1397					1.06	13.8918						2.295	-44.6043
1.06125	21.2776					1.06125	17.0342					1.06125	13.9818						2.29625	-44.7293
1.0625	21.1139					1.0625	16.917					1.0625	14.0646						2.2975	-44.8774
1.06375	20.949					1.06375	16.7956					1.06375	14.1369						2.29875	-45.0394
1.065	20.7882					1.065	16.6754					1.065	14.1945						2.3	-45.2076
1.06625	20.6365					1.06625	16.5597					1.06625	14.2326						2.30125	-45.3765
1.0675	20.4975					1.0675	16.4497					1.0675	14.247						2.3025	-45.5423
1.06875	20.3735					1.06875	16.3451					1.06875	14.2355						2.30375	-45.7034
1.07	20.2647					1.07	16.2441					1.07	14.1979						2.305	-45.8597
1.07125	20.1691					1.07125	16.1446					1.07125	14.1362						2.30625	-46.0132
1.0725	20.0833					1.0725	16.044					1.0725	14.0545						2.3075	-46.1664
1.07375	20.0026					1.07375	15.9404					1.07375	13.9583						2.30875	-46.3228
1.075	19.9221					1.075	15.8326					1.075	13.854						2.31	-46.4858
1.07625	19.837					1.07625	15.7207					1.07625	13.7478						2.31125	-46.6581
1.0775	19.7439					1.0775	15.6056					1.0775	13.6457						2.3125	-46.8414
1.07875	19.6406					1.07875	15.4894					1.07875	13.5524						2.31375	-47.0363
1.08	19.5266					1.08	15.3742					1.08	13.4711						2.315	-47.2421
1.08125	19.4029					1.08125	15.2626					1.08125	13.4037						2.31625	-47.4569
1.0825	19.2717					1.0825	15.1566					1.0825	13.3499						2.3175	-47.6782
1.08375	19.1361					1.08375	15.0577					1.08375	13.3082						2.31875	-47.9026
1.085	18.9995					1.085	14.966					1.085	13.2758						2.32	-48.127
1.08625	18.8652					1.08625	14.8805					1.08625	13.2491						2.32125	-48.3484
1.0875	18.7362					1.0875	14.7989					1.0875	13.2242						2.3225	-48.5645
1.08875	18.6146					1.08875	14.718					1.08875	13.1978						2.32375	-48.7744
1.09	18.5012					1.09	14.6341					1.09	13.1673						2.325	-48.9784
1.09125	18.3958					1.09125	14.5437					1.09125	13.1314						2.32625	-49.1782
1.0925	18.2967					1.0925	14.4439					1.0925	13.09						2.3275	-49.3768
1.09375	18.2012					1.09375	14.3332					1.09375	13.0439						2.32875	-49.5783
1.095	18.1057					1.095	14.2113					1.095	12.9949						2.33	-49.7869
1.09625	18.0061					1.09625	14.0794					1.09625	12.9454						2.33125	-50.0064
1.0975	17.8982					1.0975	13.9397					1.0975	12.8978						2.3325	-50.2399
1.09875	17.7785					1.09875	13.7953					1.09875	12.8537						2.33375	-50.4885
1.1	17.644					1.1	13.6498					1.1	12.8142						2.335	-50.7514
1.10125	17.4931					1.10125	13.5069					1.10125	12.7786						2.33625	-51.026
1.1025	17.3255					1.1025	13.37					1.1025	12.7448						2.3375	-51.3079
1.10375	17.1421					1.10375	13.2419					1.10375	12.7089						2.33875	-51.5917
1.105	16.945					1.105	13.1242					1.105	12.6659						2.34	-51.8722
1.10625	16.7373					1.10625	13.0179					1.10625	12.6101						2.34125	-52.1446
1.1075	16.5226					1.1075	12.9226					1.1075	12.5368						2.3425	-52.4058
1.10875	16.3043					1.10875	12.8373					1.10875	12.4424						2.34375	-52.655
1.11	16.0855					1.11	12.7603					1.11	12.3254						2.345	-52.8941
1.11125	15.8682					1.11125	12.6893					1.11125	12.1868						2.34625	-53.1276
1.1125	15.6531					1.1125	12.6219					1.1125	12.0296						2.3475	-53.3622
1.11375	15.4398					1.11375	12.5555					1.11375	11.8586						2.34875	-53.606
1.115	15.227					1.115	12.4873					1.115	11.6795						2.35	-53.8672
1.11625	15.0125					1.11625	12.4148					1.11625	11.4979						2.35125	-54.1527
1.1175	14.7938					1.1175	12.3356					1.1175	11.3191						2.3525	-54.4668
1.11875	14.5686					1.11875	12.2478					1.11875	11.1466						2.35375	-54.8106
1.12	14.3348					1.12	12.1499					1.12	10.9822						2.355	-55.1813
1.12125	14.0913					1.12125	12.0407					1.12125	10.8258						2.35625	-55.5731
1.1225	13.8379					1.1225	11.9201					1.1225	10.6753						2.3575	-55.9778
1.12375	13.5749					1.12375	11.7884					1.12375	10.5276						2.35875	-56.3859
1.125	13.3036					1.125	11.6466					1.125	10.3788						2.36	-56.7878
1.12625	13.0259					1.12625	11.496					1.12625	10.2258						2.36125	-57.1754
1.1275	12.7436					1.1275	11.3383					1.1275	10.0662						2.3625	-57.5425
1.12875	12.4582					1.12875	11.1753					1.12875	9.89959						2.36375	-57.8864
1.13	12.1705					1.13	11.0086					1.13	9.72701						2.365	-58.2072
1.13125	11.88					1.13125	10.8398					1.13125	9.55108						2.36625	-58.5084
1.1325	11.5847					1.1325	10.6707					1.1325	9.37541						2.3675	-58.796
1.13375	11.2814					1.13375	10.503					1.13375	9.20395						2.36875	-59.0772
1.135	10.9661					1.135	10.3388					1.135	9.04043						2.37	-59.3599
1.13625	10.6341					1.13625	10.1801					1.13625	8.88776						2.37125	-59.6515
1.1375	10.2809					1.1375	10.0291					1.1375	8.74775						2.3725	-59.958
1.13875	9.90265					1.13875	9.88794					1.13875	8.62073						2.37375	-60.284
1.14	9.49663					1.14	9.75784					1.14	8.50536						2.375	-60.6325
1.14125	9.0616					1.14125	9.63937					1.14125	8.39851						2.37625	-61.0047
1.1425	8.59786					1.1425	9.53204					1.1425	8.2955						2.3775	-61.4007
1.14375	8.10722					1.14375	9.43421					1.14375	8.19058						2.37875	-61.8195
1.145	7.59262					1.145	9.34316					1.145	8.07764						2.38	-62.2591
1.14625	7.05764					1.14625	9.2553					1.14625	7.95093						2.38125	-62.7165
1.1475	6.50587					1.1475	9.16634					1.1475	7.80589						2.3825	-63.1883
1.14875	5.94021					1.14875	9.07177					1.14875	7.63972						2.38375	-63.6708
1.15	5.36224					1.15	8.9672					1.15	7.45194						2.385	-64.1602
1.15125	4.77179					1.15125	8.84887					1.15125	7.24451						2.38625	-64.6531
1.1525	4.1667					1.1525	8.71394					1.1525	7.02161						2.3875	-65.1467
1.15375	3.54299					1.15375	8.56077					1.15375	6.78912						2.38875	-65.639
1.155	2.89526					1.155	8.38896					1.155	6.55385						2.39	-66.1287
1.15625	2.21748					1.15625	8.19919					1.15625	6.32275						2.39125	-66.6149
1.1575	1.50381					1.1575	7.99307					1.1575	6.10217						2.3925	-67.097
1.15875	0.749539					1.15875	7.7729					1.15875	5.89722						2.39375	-67.5742
1.16	-0.04816					1.16	7.54144					1.16	5.71122						2.395	-68.0452
1.16125	-0.88969					1.16125	7.30168					1.16125	5.54545						2.39625	-68.5081
1.1625	-1.77271					1.1625	7.05656					1.1625	5.3993						2.3975	-68.96
1.16375	-2.69208					1.16375	6.80876					1.16375	5.2705						2.39875	-69.3976
1.165	-3.6401					1.165	6.56048					1.165	5.15564						2.4	-69.8169
1.16625	-4.60698					1.16625	6.31312					1.16625	5.05068						2.40125	-70.2137
1.1675	-5.58153					1.1675	6.06714					1.1675	4.95145						2.4025	-70.5841
1.16875	-6.55203					1.16875	5.822					1.16875	4.85417						2.40375	-70.9249
1.17	-7.50706					1.17	5.5763					1.17	4.75584						2.405	-71.234
1.17125	-8.43626					1.17125	5.32808					1.17125	4.65449						2.40625	-71.5108
1.1725	-9.3308					1.1725	5.0752					1.1725	4.54918						2.4075	-71.7562
1.17375	-10.1836					1.17375	4.81567					1.17375	4.43991						2.40875	-71.972
1.175	-10.9894					1.175	4.54801					1.175	4.32728						2.41	-72.1609
1.17625	-11.7443					1.17625	4.27146					1.17625	4.21222						2.41125	-72.3258
1.1775	-12.4458					1.1775	3.9861					1.1775	4.09555						2.4125	-72.4698
1.17875	-13.0921					1.17875	3.69288					1.17875	3.97765						2.41375	-72.5953
1.18	-13.6822					1.18	3.39343					1.18	3.8581						2.415	-72.7047
1.18125	-14.2157					1.18125	3.08983					1.18125	3.73544						2.41625	-72.8
1.1825	-14.6922					1.1825	2.7843					1.1825	3.60715						2.4175	-72.8828
1.18375	-15.112					1.18375	2.47875					1.18375	3.46983						2.41875	-72.9543
1.185	-15.4757					1.185	2.17444					1.185	3.31959						2.42	-73.0151
1.18625	-15.7844					1.18625	1.87158					1.18625	3.15262						2.42125	-73.0652
1.1875	-16.0404					1.1875	1.56928					1.1875	2.96568						2.4225	-73.1047
1.18875	-16.2468					1.18875	1.26549					1.18875	2.7568						2.42375	-73.1337
1.19	-16.4083					1.19	0.957281					1.19	2.52574						2.425	-73.1526
1.19125	-16.5307					1.19125	0.641119					1.19125	2.27437						2.42625	-73.1624
1.1925	-16.6212					1.1925	0.313302					1.1925	2.00671						2.4275	-73.165
1.19375	-16.6877					1.19375	-0.029668					1.19375	1.72867						2.42875	-73.1627
1.195	-16.738					1.195	-0.390665					1.195	1.44749						2.43	-73.1581
1.19625	-16.7797					1.19625	-0.771542					1.19625	1.17106						2.43125	-73.1539
1.1975	-16.8188					1.1975	-1.17283					1.1975	0.907021						2.4325	-73.1523
1.19875	-16.8591					1.19875	-1.59369					1.19875	0.661969						2.43375	-73.1544
1.2	-16.9022					1.2	-2.03204					1.2	0.440689						2.435	-73.1607
1.20125	-16.9468					1.20125	-2.48493					1.20125	0.245599						2.43625	-73.1707
1.2025	-16.9899					1.2025	-2.949					1.2025	0.076461						2.4375	-73.1829
1.20375	-17.0266					1.20375	-3.42091					1.20375	-0.069627						2.43875	-73.1954
1.205	-17.0519					1.205	-3.89792					1.205	-0.197855						2.44	-73.2058
1.20625	-17.061					1.20625	-4.37815					1.20625	-0.314942						2.44125	-73.212
1.2075	-17.0503					1.2075	-4.86088					1.2075	-0.428099						2.4425	-73.2125
1.20875	-17.0187					1.20875	-5.34646					1.20875	-0.543923						2.44375	-73.2065
1.21	-16.9674					1.21	-5.83604					1.21	-0.667489						2.445	-73.1944
1.21125	-16.9006					1.21125	-6.3311					1.21125	-0.801833						2.44625	-73.1779
1.2125	-16.8249					1.2125	-6.83273					1.2125	-0.947829						2.4475	-73.1596
1.21375	-16.7485					1.21375	-7.34102					1.21375	-1.10442						2.44875	-73.1427
1.215	-16.6801					1.215	-7.85454					1.215	-1.26905						2.45	-73.1306
1.21625	-16.6275					1.21625	-8.36991					1.21625	-1.43822						2.45125	-73.1262
1.2175	-16.5963					1.2175	-8.88182					1.2175	-1.60821						2.4525	-73.1314
1.21875	-16.5896					1.21875	-9.38319					1.21875	-1.77581						2.45375	-73.1469
1.22	-16.607					1.22	-9.86574					1.22	-1.93895						2.455	-73.172
1.22125	-16.6452					1.22125	-10.3207					1.22125	-2.09724						2.45625	-73.2047
1.2225	-16.6983					1.2225	-10.7394					1.2225	-2.25213						2.4575	-73.2422
1.22375	-16.7587					1.22375	-11.1146					1.22375	-2.4068						2.45875	-73.2813
1.225	-16.8183					1.225	-11.4405					1.225	-2.56558						2.46	-73.3182
1.22625	-16.8692					1.22625	-11.714					1.22625	-2.73318						2.46125	-73.3497
1.2275	-16.9049					1.2275	-11.9347					1.2275	-2.91374						2.4625	-73.3733
1.22875	-16.9212					1.22875	-12.1052					1.22875	-3.11003						2.46375	-73.3873
1.23	-16.9162					1.23	-12.2308					1.23	-3.32299						2.465	-73.3916
1.23125	-16.8908					1.23125	-12.3188					1.23125	-3.55153						2.46625	-73.3872
1.2325	-16.8481					1.2325	-12.3776					1.2325	-3.79268						2.4675	-73.3763
1.23375	-16.793					1.23375	-12.4163					1.23375	-4.04191						2.46875	-73.3622
1.235	-16.7311					1.235	-12.443					1.235	-4.29359						2.47	-73.3481
1.23625	-16.668					1.23625	-12.4647					1.23625	-4.54157						2.47125	-73.3372
1.2375	-16.6085					1.2375	-12.4861					1.2375	-4.77988						2.4725	-73.3319
1.23875	-16.5561					1.23875	-12.5097					1.23875	-5.00331						2.47375	-73.3337
1.24	-16.5128					1.24	-12.5361					1.24	-5.20804						2.475	-73.3428
1.24125	-16.4786					1.24125	-12.5637					1.24125	-5.39206						2.47625	-73.3587
1.2425	-16.452					1.2425	-12.5902					1.2425	-5.55538						2.4775	-73.3798
1.24375	-16.4302					1.24375	-12.6124					1.24375	-5.69992						2.47875	-73.4045
1.245	-16.4096					1.245	-12.6275					1.245	-5.82913						2.48	-73.4307
1.24625	-16.3862					1.24625	-12.6333					1.24625	-5.94737						2.48125	-73.457
1.2475	-16.3567					1.2475	-12.6289					1.2475	-6.05929						2.4825	-73.4826
1.24875	-16.3182					1.24875	-12.6146					1.24875	-6.16911						2.48375	-73.5077
1.25	-16.2694					1.25	-12.5923					1.25	-6.28						2.485	-73.5333
1.25125	-16.2103					1.25125	-12.5645					1.25125	-6.39355						2.48625	-73.5609
1.2525	-16.1426					1.2525	-12.5345					1.2525	-6.50961						2.4875	-73.5921
1.25375	-16.0693					1.25375	-12.5049					1.25375	-6.62639						2.48875	-73.6275
1.255	-15.9939					1.255	-12.4769					1.255	-6.74095						2.49	-73.6669
1.25625	-15.9195					1.25625	-12.4505					1.25625	-6.84972						2.49125	-73.7083
1.2575	-15.8481					1.2575	-12.4234					1.2575	-6.94917						2.4925	-73.7484
1.25875	-15.7794					1.25875	-12.3922					1.25875	-7.03643						2.49375	-73.7825
1.26	-15.7102					1.26	-12.3518					1.26	-7.10969						2.495	-73.8049
1.26125	-15.6341					1.26125	-12.2967					1.26125	-7.16847						2.49625	-73.8098
1.2625	-15.5414					1.2625	-12.2213					1.2625	-7.21349						2.4975	-73.7917
1.26375	-15.4187					1.26375	-12.1201					1.26375	-7.2462						2.49875	-73.7455
1.265	-15.2493					1.265	-11.9886					1.265	-7.268						2.5	-73.6674
1.26625	-15.0134					1.26625	-11.8233					1.26625	-7.27932						2.50125	-73.5547
1.2675	-14.6881					1.2675	-11.6215					1.2675	-7.27869						2.5025	-73.4058
1.26875	-14.2481					1.26875	-11.381					1.26875	-7.26209						2.50375	-73.2196
1.27	-13.6664					1.27	-11.0996					1.27	-7.22264						2.505	-72.9948
1.27125	-12.9154					1.27125	-10.774					1.27125	-7.15058						2.50625	-72.7292
1.2725	-11.969					1.2725	-10.3991					1.2725	-7.03372						2.5075	-72.4184
1.27375	-10.8042					1.27375	-9.96696					1.27375	-6.85805						2.50875	-72.0553
1.275	-9.4042					1.275	-9.46684					1.275	-6.60863						2.51	-71.6293
1.27625	-7.76074					1.27625	-8.88493					1.27625	-6.27057						2.51125	-71.126
1.2775	-5.87691					1.2775	-8.20548					1.2775	-5.8301						2.5125	-70.5281
1.27875	-3.76909					1.27875	-7.41216					1.27875	-5.27569						2.51375	-69.816
1.28	-1.46811					1.28	-6.49008					1.28	-4.59915						2.515	-68.9703
1.28125	0.981114					1.28125	-5.42797					1.28125	-3.7967						2.51625	-67.9739
1.2825	3.52146					1.2825	-4.2204					1.2825	-2.86994						2.5175	-66.8149
1.28375	6.08716					1.28375	-2.86969					1.28375	-1.8265						2.51875	-65.4891
1.285	8.60861					1.285	-1.38717					1.285	-0.680215						2.52	-64.002
1.28625	11.018					1.28625	0.206328					1.28625	0.549176						2.52125	-62.3705
1.2875	13.2546					1.2875	1.88104					1.2875	1.83687						2.5225	-60.6223
1.28875	15.2699					1.28875	3.59989					1.28875	3.15429						2.52375	-58.7956
1.29	17.0302					1.29	5.32113					1.29	4.47088						2.525	-56.9361
1.29125	18.5183					1.29125	7.00152					1.29125	5.75619						2.52625	-55.0942
1.2925	19.7329					1.2925	8.5998					1.2925	6.98204						2.5275	-53.3205
1.29375	20.6867					1.29375	10.0801					1.29375	8.12447						2.52875	-51.6616
1.295	21.4029					1.295	11.4144					1.295	9.16528						2.53	-50.157
1.29625	21.9122					1.29625	12.5845					1.29625	10.0928						2.53125	-48.8353
1.2975	22.2486					1.2975	13.5828					1.2975	10.9022						2.5325	-47.7135
1.29875	22.4466					1.29875	14.4112					1.29875	11.5943						2.53375	-46.7963
1.3	22.5386					1.3	15.0797					1.3	12.1751						2.535	-46.0771
1.30125	22.5531					1.30125	15.6046					1.30125	12.6537						2.53625	-45.5398
1.3025	22.514					1.3025	16.0054					1.3025	13.041						2.5375	-45.162
1.30375	22.4406					1.30375	16.3028					1.30375	13.3484						2.53875	-44.9175
1.305	22.3475					1.305	16.5161					1.305	13.5868						2.54	-44.779
1.30625	22.2454					1.30625	16.6624					1.30625	13.766						2.54125	-44.7209
1.3075	22.1414					1.3075	16.7555					1.3075	13.895						2.5425	-44.7209
1.30875	22.0397					1.30875	16.8055					1.30875	13.9816						2.54375	-44.7611
1.31	21.9416					1.31	16.8195					1.31	14.033						2.545	-44.8285
1.31125	21.8463					1.31125	16.8024					1.31125	14.0561						2.54625	-44.915
1.3125	21.7513					1.3125	16.7577					1.3125	14.0579						2.5475	-45.0166
1.31375	21.653					1.31375	16.6884					1.31375	14.045						2.54875	-45.1322
1.315	21.5476					1.315	16.5977					1.315	14.0239						2.55	-45.2626
1.31625	21.4319					1.31625	16.4894					1.31625	13.9998						2.55125	-45.4087
1.3175	21.3037					1.3175	16.3676					1.3175	13.9768						2.5525	-45.571
1.31875	21.1624					1.31875	16.2371					1.31875	13.9569						2.55375	-45.7486
1.32	21.0093					1.32	16.1023					1.32	13.9401						2.555	-45.9392
1.32125	20.8469					1.32125	15.9674					1.32125	13.9249						2.55625	-46.1387
1.3225	20.6793					1.3225	15.8357					1.3225	13.9085						2.5575	-46.3424
1.32375	20.5107					1.32375	15.7094					1.32375	13.8873						2.55875	-46.5447
1.325	20.3457					1.325	15.5897					1.325	13.8581						2.56	-46.7405
1.32625	20.1881					1.32625	15.4768					1.32625	13.8184						2.56125	-46.9258
1.3275	20.0406					1.3275	15.3699					1.3275	13.7673						2.5625	-47.0979
1.32875	19.9045					1.32875	15.2676					1.32875	13.7057						2.56375	-47.2561
1.33	19.7794					1.33	15.1681					1.33	13.6362						2.565	-47.402
1.33125	19.6631					1.33125	15.0697					1.33125	13.5629						2.56625	-47.5388
1.3325	19.552					1.3325	14.971					1.3325	13.4911						2.5675	-47.6718
1.33375	19.4413					1.33375	14.8712					1.33375	13.4261						2.56875	-47.807
1.335	19.3254					1.335	14.7701					1.335	13.3729						2.57	-47.9508
1.33625	19.1992					1.33625	14.668					1.33625	13.3352						2.57125	-48.1091
1.3375	19.0583					1.3375	14.5658					1.3375	13.3154						2.5725	-48.2862
1.33875	18.8998					1.33875	14.4648					1.33875	13.3135						2.57375	-48.4847
1.34	18.7226					1.34	14.366					1.34	13.3276						2.575	-48.7049
1.34125	18.528					1.34125	14.2706					1.34125	13.3539						2.57625	-48.9454
1.3425	18.319					1.3425	14.1795					1.3425	13.3865						2.5775	-49.2028
1.34375	18.1008					1.34375	14.0931					1.34375	13.4184						2.57875	-49.4727
1.345	17.8792					1.345	14.0113					1.345	13.4417						2.58	-49.7503
1.34625	17.6608					1.34625	13.9332					1.34625	13.4487						2.58125	-50.0306
1.3475	17.4516					1.3475	13.8574					1.3475	13.4321						2.5825	-50.3095
1.34875	17.2564					1.34875	13.7816					1.34875	13.3866						2.58375	-50.584
1.35	17.0781					1.35	13.7032					1.35	13.309						2.585	-50.8522
1.35125	16.9174					1.35125	13.6194					1.35125	13.199						2.58625	-51.1135
1.3525	16.7727					1.3525	13.5277					1.3525	13.0592						2.5875	-51.3688
1.35375	16.6403					1.35375	13.4263					1.35375	12.8947						2.58875	-51.6194
1.355	16.515					1.355	13.3144					1.355	12.7127						2.59	-51.8674
1.35625	16.3906					1.35625	13.1924					1.35625	12.5213						2.59125	-52.1148
1.3575	16.2611					1.3575	13.0617					1.3575	12.3289						2.5925	-52.3635
1.35875	16.1211					1.35875	12.9252					1.35875	12.143						2.59375	-52.615
1.36	15.9662					1.36	12.7867					1.36	11.9698						2.595	-52.8705
1.36125	15.7941					1.36125	12.6504					1.36125	11.8131						2.59625	-53.1307
1.3625	15.6039					1.3625	12.5206					1.3625	11.6745						2.5975	-53.396
1.36375	15.3968					1.36375	12.4008					1.36375	11.5524						2.59875	-53.6664
1.365	15.175					1.365	12.2935					1.365	11.4435						2.6	-53.9414
1.36625	14.942					1.36625	12.1993					1.36625	11.3425						2.60125	-54.2204
1.3675	14.7014					1.3675	12.1168					1.3675	11.2432						2.6025	-54.5026
1.36875	14.4566					1.36875	12.0427					1.36875	11.1399						2.60375	-54.7873
1.37	14.2106					1.37	11.9724					1.37	11.0277						2.605	-55.0738
1.37125	13.9652					1.37125	11.9004					1.37125	10.9035						2.60625	-55.3622
1.3725	13.721					1.3725	11.821					1.3725	10.766						2.6075	-55.653
1.37375	13.4775					1.37375	11.7297					1.37375	10.6156						2.60875	-55.9472
1.375	13.2331					1.375	11.6234					1.375	10.4541						2.61	-56.2461
1.37625	12.9858					1.37625	11.501					1.37625	10.2843						2.61125	-56.5511
1.3775	12.7327					1.3775	11.3636					1.3775	10.1091						2.6125	-56.8635
1.37875	12.4715					1.37875	11.2142					1.37875	9.93153						2.61375	-57.1837
1.38	12.1997					1.38	11.057					1.38	9.75358						2.615	-57.5119
1.38125	11.9157					1.38125	10.8969					1.38125	9.57629						2.61625	-57.8475
1.3825	11.6181					1.3825	10.7388					1.3825	9.39945						2.6175	-58.1892
1.38375	11.3061					1.38375	10.5867					1.38375	9.22179						2.61875	-58.5355
1.385	10.9792					1.385	10.4434					1.385	9.04152						2.62	-58.8849
1.38625	10.6368					1.38625	10.3101					1.38625	8.85675						2.62125	-59.2362
1.3875	10.2785					1.3875	10.1864					1.3875	8.66609						2.6225	-59.5887
1.38875	9.90349					1.38875	10.0701					1.38875	8.46912						2.62375	-59.9424
1.39	9.51073					1.39	9.95799					1.39	8.26678						2.625	-60.2983
1.39125	9.09849					1.39125	9.84602					1.39125	8.06147						2.62625	-60.6586
1.3925	8.66456					1.3925	9.73013					1.3925	7.85683						2.6275	-61.0263
1.39375	8.20638					1.39375	9.60671					1.39375	7.65728						2.62875	-61.4049
1.395	7.72135					1.395	9.47306					1.395	7.46729						2.63	-61.7981
1.39625	7.20717					1.39625	9.3276					1.39625	7.29064						2.63125	-62.2089
1.3975	6.66227					1.3975	9.17001					1.3975	7.12972						2.6325	-62.6396
1.39875	6.08613					1.39875	9.00103					1.39875	6.98513						2.63375	-63.0908
1.4	5.47937					1.4	8.82228					1.4	6.8555						2.635	-63.5616
1.40125	4.84378					1.40125	8.63591					1.40125	6.73773						2.63625	-64.0494
1.4025	4.18194					1.4025	8.44435					1.4025	6.62747						2.6375	-64.5503
1.40375	3.49681					1.40375	8.24998					1.40375	6.51977						2.63875	-65.0587
1.405	2.79119					1.405	8.05482					1.405	6.40987						2.64	-65.5684
1.40625	2.0673					1.40625	7.86023					1.40625	6.29375						2.64125	-66.0728
1.4075	1.32631					1.4075	7.66683					1.4075	6.16856						2.6425	-66.5656
1.40875	0.568156					1.40875	7.47445					1.40875	6.03279						2.64375	-67.042
1.41	-0.208554					1.41	7.28233					1.41	5.88625						2.645	-67.4983
1.41125	-1.00635					1.41125	7.08928					1.41125	5.72986						2.64625	-67.9333
1.4125	-1.82842					1.4125	6.894					1.4125	5.56537						2.6475	-68.3473
1.41375	-2.67782					1.41375	6.6954					1.41375	5.39501						2.64875	-68.7423
1.415	-3.55658					1.415	6.49285					1.415	5.22117						2.65	-69.121
1.41625	-4.46483					1.41625	6.28641					1.41625	5.0461						2.65125	-69.4864
1.4175	-5.40009					1.4175	6.07683					1.4175	4.8719						2.6525	-69.8409
1.41875	-6.35693					1.41875	5.86545					1.41875	4.70041						2.65375	-70.186
1.42	-7.32683					1.42	5.65398					1.42	4.53341						2.655	-70.5215
1.42125	-8.29856					1.42125	5.44413					1.42125	4.37259						2.65625	-70.8459
1.4225	-9.25884					1.4225	5.23721					1.4225	4.21953						2.6575	-71.1561
1.42375	-10.1933					1.42375	5.03373					1.42375	4.0755						2.65875	-71.4481
1.425	-11.0874					1.425	4.83308					1.425	3.9412						2.66	-71.7177
1.42625	-11.9276					1.42625	4.63329					1.42625	3.81656						2.66125	-71.9611
1.4275	-12.7022					1.4275	4.43113					1.4275	3.70066						2.6625	-72.1756
1.42875	-13.4022					1.42875	4.22238					1.42875	3.59176						2.66375	-72.3603
1.43	-14.0215					1.43	4.00232					1.43	3.4875						2.665	-72.5158
1.43125	-14.558					1.43125	3.76627					1.43125	3.38528						2.66625	-72.6446
1.4325	-15.0127					1.4325	3.51028					1.4325	3.2826						2.6675	-72.75
1.43375	-15.3899					1.43375	3.23164					1.43375	3.17746						2.66875	-72.8365
1.435	-15.6965					1.435	2.92927					1.435	3.06854						2.67	-72.9087
1.43625	-15.9412					1.43625	2.60375					1.43625	2.95526						2.67125	-72.9705
1.4375	-16.1336					1.4375	2.25721					1.4375	2.83756						2.6725	-73.0256
1.43875	-16.283					1.43875	1.89289					1.43875	2.71551						2.67375	-73.0761
1.44	-16.3981					1.44	1.51458					1.44	2.58891						2.675	-73.1231
1.44125	-16.4859					1.44125	1.12599					1.44125	2.45697						2.67625	-73.1664
1.4425	-16.5517					1.4425	0.730188					1.4425	2.31811						2.6775	-73.2045
1.44375	-16.599					1.44375	0.32919					1.44375	2.17007						2.67875	-73.2356
1.445	-16.6298					1.445	-0.076361					1.445	2.01023						2.68	-73.2574
1.44625	-16.6448					1.44625	-0.487194					1.44625	1.83607						2.68125	-73.2681
1.4475	-16.6444					1.4475	-0.905199					1.4475	1.64575						2.6825	-73.2662
1.44875	-16.6291					1.44875	-1.33302					1.44875	1.43864						2.68375	-73.2515
1.45	-16.6003					1.45	-1.77353					1.45	1.21554						2.685	-73.2249
1.45125	-16.561					1.45125	-2.22929					1.45125	0.978793						2.68625	-73.1886
1.4525	-16.5153					1.4525	-2.70207					1.4525	0.731856						2.6875	-73.1461
1.45375	-16.4688					1.45375	-3.19239					1.45375	0.478872						2.68875	-73.102
1.455	-16.4275					1.455	-3.69928					1.455	0.224072						2.69	-73.0611
1.45625	-16.3973					1.45625	-4.22018					1.45625	-0.028784						2.69125	-73.0279
1.4575	-16.3831					1.4575	-4.7512					1.4575	-0.276896						2.6925	-73.0064
1.45875	-16.388					1.45875	-5.28745					1.45875	-0.51876						2.69375	-72.9988
1.46	-16.413					1.46	-5.82351					1.46	-0.754311						2.695	-73.0062
1.46125	-16.4568					1.46125	-6.35395					1.46125	-0.984892						2.69625	-73.0278
1.4625	-16.5159					1.4625	-6.87367					1.4625	-1.21309						2.6975	-73.0615
1.46375	-16.5851					1.46375	-7.37821					1.46375	-1.44241						2.69875	-73.104
1.465	-16.6581					1.465	-7.86386					1.465	-1.67683						2.7	-73.1515
1.46625	-16.7284					1.46625	-8.32769					1.46625	-1.9202						2.70125	-73.1999
1.4675	-16.79					1.4675	-8.76757					1.4675	-2.17566						2.7025	-73.2458
1.46875	-16.8383					1.46875	-9.182					1.46875	-2.44505						2.70375	-73.2869
1.47	-16.8706					1.47	-9.56986					1.47	-2.72844						2.705	-73.3222
1.47125	-16.8865					1.47125	-9.93025					1.47125	-3.02386						2.70625	-73.3524
1.4725	-16.8876					1.4725	-10.2622					1.4725	-3.3274						2.7075	-73.3791
1.47375	-16.8772					1.47375	-10.5645					1.47375	-3.63344						2.70875	-73.4045
1.475	-16.8601					1.475	-10.8356					1.475	-3.93526						2.71	-73.4307
1.47625	-16.841					1.47625	-11.0738					1.47625	-4.22569						2.71125	-73.4595
1.4775	-16.8246					1.4775	-11.2775					1.4775	-4.49789						2.7125	-73.4915
1.47875	-16.814					1.47875	-11.4456					1.47875	-4.74615						2.71375	-73.5265
1.48	-16.8113					1.48	-11.5778					1.48	-4.96642						2.715	-73.563
1.48125	-16.8163					1.48125	-11.6746					1.48125	-5.15679						2.71625	-73.599
1.4825	-16.8278					1.4825	-11.7377					1.4825	-5.31759						2.7175	-73.6321
1.48375	-16.8431					1.48375	-11.7696					1.48375	-5.45132						2.71875	-73.6601
1.485	-16.8592					1.485	-11.7742					1.485	-5.56221						2.72	-73.6813
1.48625	-16.8731					1.48625	-11.756					1.48625	-5.65552						2.72125	-73.6946
1.4875	-16.8822					1.4875	-11.7204					1.4875	-5.73667						2.7225	-73.7001
1.48875	-16.8852					1.48875	-11.6734					1.48875	-5.81052						2.72375	-73.6993
1.49	-16.8817					1.49	-11.6208					1.49	-5.88068						2.725	-73.6941
1.49125	-16.8729					1.49125	-11.5683					1.49125	-5.94922						2.72625	-73.6877
1.4925	-16.8608					1.4925	-11.5206					1.4925	-6.01661						2.7275	-73.6833
1.49375	-16.8482					1.49375	-11.4811					1.49375	-6.08196						2.72875	-73.6837
1.495	-16.8382					1.495	-11.4517					1.495	-6.1434						2.73	-73.691
1.49625	-16.8333					1.49625	-11.4326					1.49625	-6.19874						2.73125	-73.7059
1.4975	-16.8351					1.4975	-11.4226					1.4975	-6.24622						2.7325	-73.7278
1.49875	-16.8437					1.49875	-11.4193					1.49875	-6.28513						2.73375	-73.7546
1.5	-16.8576					1.5	-11.4199					1.5	-6.31624						2.735	-73.7833
1.50125	-16.8738					1.50125	-11.4211					1.50125	-6.34198						2.73625	-73.8104
1.5025	-16.8876					1.5025	-11.4199					1.5025	-6.36625						2.7375	-73.8321
1.50375	-16.8934					1.50375	-11.4135					1.50375	-6.39387						2.73875	-73.8452
1.505	-16.8849					1.505	-11.4001					1.505	-6.42986						2.74	-73.8473
1.50625	-16.8556					1.50625	-11.3785					1.50625	-6.47841						2.74125	-73.8371
1.5075	-16.7994					1.5075	-11.3487					1.5075	-6.54203						2.7425	-73.8141
1.50875	-16.7109					1.50875	-11.3108					1.50875	-6.62087						2.74375	-73.7793
1.51	-16.5851					1.51	-11.2655					1.51	-6.71239						2.745	-73.734
1.51125	-16.4178					1.51125	-11.2127					1.51125	-6.81148						2.74625	-73.6797
1.5125	-16.205					1.5125	-11.1518					1.5125	-6.9109						2.7475	-73.6178
1.51375	-15.9421					1.51375	-11.081					1.51375	-7.00187						2.74875	-73.5488
1.515	-15.6229					1.515	-10.9969					1.515	-7.07486						2.75	-73.4725
1.51625	-15.2385					1.51625	-10.8947					1.51625	-7.12037						2.75125	-73.3871
1.5175	-14.7763					1.5175	-10.7681					1.5175	-7.12951						2.7525	-73.2893
1.51875	-14.219					1.51875	-10.6091					1.51875	-7.09451						2.75375	-73.1739
1.52	-13.5448					1.52	-10.4085					1.52	-7.00893						2.755	-73.0334
1.52125	-12.728					1.52125	-10.1556					1.52125	-6.86764						2.75625	-72.8578
1.5225	-11.7407					1.5225	-9.83864					1.5225	-6.66651						2.7575	-72.634
1.52375	-10.5556					1.52375	-9.44493					1.52375	-6.40171						2.75875	-72.3461
1.525	-9.14933					1.525	-8.96139					1.525	-6.06903						2.76	-71.975
1.52625	-7.50589					1.52625	-8.37508					1.52625	-5.6632						2.76125	-71.4998
1.5275	-5.62056					1.5275	-7.67406					1.5275	-5.17775						2.7625	-70.899
1.52875	-3.50271					1.52875	-6.84819					1.52875	-4.60511						2.76375	-70.1524
1.53	-1.17778					1.53	-5.89008					1.53	-3.93744						2.765	-69.2433
1.53125	1.31227					1.53125	-4.79613					1.53125	-3.16782						2.76625	-68.1607
1.5325	3.91043					1.5325	-3.56758					1.5325	-2.29182						2.7675	-66.9014
1.53375	6.54812					1.53375	-2.21143					1.53375	-1.30905						2.76875	-65.4713
1.535	9.15055					1.535	-0.741085					1.535	-0.224431						2.77	-63.8873
1.53625	11.643					1.53625	0.823438					1.53625	0.950817						2.77125	-62.176
1.5375	13.9575					1.5375	2.45593					1.5375	2.19881						2.7725	-60.3738
1.53875	16.0382					1.53875	4.125					1.53875	3.49529						2.77375	-58.5235
1.54	17.8458					1.54	5.79571					1.54	4.81072						2.775	-56.6726
1.54125	19.3595					1.54125	7.43163					1.54125	6.11209						2.77625	-54.8687
1.5425	20.5768					1.5425	8.99726					1.5425	7.36536						2.7775	-53.1567
1.54375	21.5114					1.54375	10.4605					1.54375	8.53828						2.77875	-51.5756
1.545	22.1907					1.545	11.7947					1.545	9.60317						2.78	-50.1553
1.54625	22.6506					1.54625	12.9804					1.54625	10.5392						2.78125	-48.9157
1.5475	22.9317					1.5475	14.006					1.5475	11.3339						2.7825	-47.8659
1.54875	23.0751					1.54875	14.868					1.54875	11.9836						2.78375	-47.005
1.55	23.1187					1.55	15.5702					1.55	12.4932						2.785	-46.3234
1.55125	23.0951					1.55125	16.1226					1.55125	12.8749						2.78625	-45.805
1.5525	23.0297					1.5525	16.5397					1.5525	13.1466						2.7875	-45.4295
1.55375	22.9408					1.55375	16.8393					1.55375	13.3298						2.78875	-45.175
1.555	22.8398					1.555	17.0403					1.555	13.4472						2.79	-45.0195
1.55625	22.7328					1.55625	17.1616					1.55625	13.5207						2.79125	-44.943
1.5575	22.6218					1.5575	17.221					1.5575	13.5698						2.7925	-44.928
1.55875	22.506					1.55875	17.2342					1.55875	13.6095						2.79375	-44.9602
1.56	22.3838					1.56	17.2143					1.56	13.6507						2.795	-45.0282
1.56125	22.2537					1.56125	17.1721					1.56125	13.6989						2.79625	-45.1231
1.5625	22.1149					1.5625	17.1159					1.5625	13.7555						2.7975	-45.2381
1.56375	21.9683					1.56375	17.0513					1.56375	13.8185						2.79875	-45.368
1.565	21.8163					1.565	16.9822					1.565	13.8832						2.8	-45.5084
1.56625	21.6628					1.56625	16.9104					1.56625	13.9441						2.80125	-45.6557
1.5675	21.5125					1.5675	16.836					1.5675	13.9957						2.8025	-45.8069
1.56875	21.3699					1.56875	16.7584					1.56875	14.0332						2.80375	-45.9596
1.57	21.2389					1.57	16.6758					1.57	14.0535						2.805	-46.1125
1.57125	21.1212					1.57125	16.5868					1.57125	14.0555						2.80625	-46.2654
1.5725	21.0167					1.5725	16.49					1.5725	14.0394						2.8075	-46.4193
1.57375	20.923					1.57375	16.3847					1.57375	14.0072						2.80875	-46.5761
1.575	20.8355					1.575	16.2711					1.575	13.9614						2.81	-46.738
1.57625	20.7487					1.57625	16.1502					1.57625	13.9054						2.81125	-46.9071
1.5775	20.6568					1.5775	16.0237					1.5775	13.8424						2.8125	-47.0843
1.57875	20.5544					1.57875	15.8941					1.57875	13.7752						2.81375	-47.2696
1.58	20.4375					1.58	15.7641					1.58	13.7063						2.815	-47.461
1.58125	20.3043					1.58125	15.6368					1.58125	13.6372						2.81625	-47.6555
1.5825	20.1551					1.5825	15.5154					1.5825	13.5695						2.8175	-47.8488
1.58375	19.9921					1.58375	15.4024					1.58375	13.504						2.81875	-48.0367
1.585	19.8195					1.585	15.2999					1.585	13.4421						2.82	-48.2149
1.58625	19.6424					1.58625	15.2092					1.58625	13.385						2.82125	-48.3803
1.5875	19.466					1.5875	15.13					1.5875	13.3341						2.8225	-48.5315
1.58875	19.2954					1.58875	15.0612					1.58875	13.2906						2.82375	-48.6694
1.59	19.134					1.59	15.0001					1.59	13.2557						2.825	-48.797
1.59125	18.984					1.59125	14.9437					1.59125	13.2302						2.82625	-48.9199
1.5925	18.8453					1.5925	14.8881					1.5925	13.214						2.8275	-49.0451
1.59375	18.716					1.59375	14.8298					1.59375	13.2068						2.82875	-49.1804
1.595	18.5928					1.595	14.7653					1.595	13.2079						2.83	-49.3333
1.59625	18.4712					1.59625	14.6923					1.59625	13.2162						2.83125	-49.5096
1.5975	18.3466					1.5975	14.6093					1.5975	13.2308						2.8325	-49.7132
1.59875	18.2147					1.59875	14.516					1.59875	13.2506						2.83375	-49.9451
1.6	18.072					1.6	14.4129					1.6	13.2751						2.835	-50.2037
1.60125	17.9164					1.60125	14.3018					1.60125	13.3035						2.83625	-50.4852
1.6025	17.7472					1.6025	14.1847					1.6025	13.3352						2.8375	-50.7838
1.60375	17.5653					1.60375	14.0638					1.60375	13.3692						2.83875	-51.0932
1.605	17.373					1.605	13.9409					1.605	13.4044						2.84	-51.4069
1.60625	17.1732					1.60625	13.8171					1.60625	13.4389						2.84125	-51.7195
1.6075	16.9698					1.6075	13.6925					1.6075	13.471						2.8425	-52.0273
1.60875	16.7661					1.60875	13.5662					1.60875	13.498						2.84375	-52.3285
1.61	16.5652					1.61	13.437					1.61	13.5173						2.845	-52.6241
1.61125	16.3689					1.61125	13.3035					1.61125	13.5262						2.84625	-52.9172
1.6125	16.1776					1.6125	13.1647					1.6125	13.5217						2.8475	-53.2124
1.61375	15.99					1.61375	13.0204					1.61375	13.5011						2.84875	-53.5147
1.615	15.8038					1.615	12.8714					1.615	13.4618						2.85	-53.8288
1.61625	15.6155					1.61625	12.7192					1.61625	13.4016						2.85125	-54.1581
1.6175	15.421					1.6175	12.5664					1.6175	13.319						2.8525	-54.5044
1.61875	15.2169					1.61875	12.4161					1.61875	13.2127						2.85375	-54.8673
1.62	15.0001					1.62	12.2714					1.62	13.0825						2.855	-55.2451
1.62125	14.7693					1.62125	12.1354					1.62125	12.9288						2.85625	-55.6345
1.6225	14.524					1.6225	12.0101					1.6225	12.7526						2.8575	-56.0317
1.62375	14.2653					1.62375	11.8968					1.62375	12.5557						2.85875	-56.4325
1.625	13.9951					1.625	11.7951					1.625	12.3402						2.86	-56.8333
1.62625	13.716					1.62625	11.7032					1.62625	12.1091						2.86125	-57.2309
1.6275	13.4305					1.6275	11.618					1.6275	11.8659						2.8625	-57.6232
1.62875	13.1407					1.62875	11.5351					1.62875	11.6147						2.86375	-58.009
1.63	12.8477					1.63	11.4493					1.63	11.3598						2.865	-58.3887
1.63125	12.551					1.63125	11.3557					1.63125	11.1061						2.86625	-58.7635
1.6325	12.2487					1.6325	11.2495					1.6325	10.8582						2.8675	-59.1356
1.63375	11.9375					1.63375	11.1268					1.63375	10.6202						2.86875	-59.5077
1.635	11.6132					1.635	10.9855					1.635	10.3952						2.87	-59.8826
1.63625	11.2713					1.63625	10.8249					1.63625	10.1853						2.87125	-60.2625
1.6375	10.9075					1.6375	10.6462					1.6375	9.99067						2.8725	-60.6495
1.63875	10.5186					1.63875	10.4523					1.63875	9.80997						2.87375	-61.0448
1.64	10.1027					1.64	10.2476					1.64	9.64029						2.875	-61.4491
1.64125	9.65931					1.64125	10.0373					1.64125	9.47766						2.87625	-61.8623
1.6425	9.1892					1.6425	9.8273					1.6425	9.31761						2.8775	-62.2835
1.64375	8.69426					1.64375	9.62308					1.64375	9.15587						2.87875	-62.7112
1.645	8.17699					1.645	9.42938					1.645	8.98897						2.88	-63.1436
1.64625	7.64004					1.64625	9.2495					1.64625	8.81472						2.88125	-63.5785
1.6475	7.08565					1.6475	9.0849					1.6475	8.63242						2.8825	-64.014
1.64875	6.51513					1.64875	8.93509					1.64875	8.44279						2.88375	-64.4485
1.65	5.92858					1.65	8.79768					1.65	8.24759						2.885	-64.8809
1.65125	5.32464					1.65125	8.66881					1.65125	8.04909						2.88625	-65.3113
1.6525	4.70051					1.6525	8.54358					1.6525	7.8495						2.8875	-65.7401
1.65375	4.05226					1.65375	8.41672					1.65375	7.65043						2.88875	-66.1685
1.655	3.37527					1.655	8.28328					1.655	7.45269						2.89	-66.5975
1.65625	2.66492					1.65625	8.13923					1.65625	7.25639						2.89125	-67.0281
1.6575	1.91734					1.6575	7.98193					1.6575	7.0612						2.8925	-67.4607
1.65875	1.13007					1.65875	7.81048					1.65875	6.86675						2.89375	-67.8953
1.66	0.302645					1.66	7.62583					1.66	6.67287						2.895	-68.3309
1.66125	-0.563166					1.66125	7.43056					1.66125	6.47962						2.89625	-68.7657
1.6625	-1.4634					1.6625	7.22841					1.6625	6.28721						2.8975	-69.1968
1.66375	-2.39216					1.66375	7.02357					1.66375	6.09577						2.89875	-69.6207
1.665	-3.342					1.665	6.81992					1.665	5.90532						2.9	-70.0332
1.66625	-4.3045					1.66625	6.62022					1.66625	5.71567						2.90125	-70.4296
1.6675	-5.27078					1.6675	6.42561					1.6675	5.52644						2.9025	-70.8053
1.66875	-6.23199					1.66875	6.23539					1.66875	5.33711						2.90375	-71.1564
1.67	-7.17966					1.67	6.0472					1.67	5.14719						2.905	-71.48
1.67125	-8.10596					1.67125	5.8574					1.67125	4.95636						2.90625	-71.7746
1.6725	-9.00388					1.6725	5.66169					1.6725	4.76469						2.9075	-72.0405
1.67375	-9.86718					1.67375	5.4558					1.67375	4.57287						2.90875	-72.2789
1.675	-10.6902					1.675	5.2362					1.675	4.3822						2.91	-72.4922
1.67625	-11.4677					1.67625	5.00056					1.67625	4.19464						2.91125	-72.6829
1.6775	-12.1947					1.6775	4.74798					1.6775	4.01248						2.9125	-72.8529
1.67875	-12.8663					1.67875	4.4791					1.67875	3.8379						2.91375	-73.0035
1.68	-13.4778					1.68	4.19582					1.68	3.67238						2.915	-73.1351
1.68125	-14.0253					1.68125	3.90098					1.68125	3.51623						2.91625	-73.2471
1.6825	-14.5061					1.6825	3.59777					1.6825	3.36829						2.9175	-73.3387
1.68375	-14.919					1.68375	3.28918					1.68375	3.226						2.91875	-73.4088
1.685	-15.2646					1.685	2.97749					1.685	3.08572						2.92	-73.4575
1.68625	-15.5452					1.68625	2.66388					1.68625	2.94324						2.92125	-73.4859
1.6875	-15.7649					1.6875	2.34824					1.6875	2.79439						2.9225	-73.4966
1.68875	-15.929					1.68875	2.02928					1.68875	2.63572						2.92375	-73.4942
1.69	-16.0443					1.69	1.70479					1.69	2.4649						2.925	-73.4845
1.69125	-16.1181					1.69125	1.37206					1.69125	2.28105						2.92625	-73.4741
1.6925	-16.1582					1.6925	1.02835					1.6925	2.08485						2.9275	-73.4694
1.69375	-16.1728					1.69375	0.671251					1.69375	1.8784						2.92875	-73.4754
1.695	-16.1694					1.695	0.299095					1.695	1.665						2.93	-73.4957
1.69625	-16.1548					1.69625	-0.088902					1.69625	1.44857						2.93125	-73.5309
1.6975	-16.1349					1.6975	-0.49263					1.6975	1.23304						2.9325	-73.5791
1.69875	-16.1144					1.69875	-0.9113					1.69875	1.02169						2.93375	-73.6361
1.7	-16.0966					1.7	-1.34375					1.7	0.816553						2.935	-73.6958
1.70125	-16.0836					1.70125	-1.78878					1.70125	0.617965						2.93625	-73.7517
1.7025	-16.0761					1.7025	-2.2454					1.7025	0.424448						2.9375	-73.7976
1.70375	-16.0742					1.70375	-2.71298					1.70375	0.232959						2.93875	-73.8287
1.705	-16.0767					1.705	-3.19134					1.705	0.039408						2.94	-73.8422
1.70625	-16.0819					1.70625	-3.68064					1.70625	-0.160633						2.94125	-73.8378
1.7075	-16.0881					1.7075	-4.18123					1.7075	-0.371179						2.9425	-73.8173
1.70875	-16.0931					1.70875	-4.69322					1.70875	-0.595212						2.94375	-73.7849
1.71	-16.0957					1.71	-5.2161					1.71	-0.834289						2.945	-73.7462
1.71125	-16.0951					1.71125	-5.74828					1.71125	-1.0884						2.94625	-73.7079
1.7125	-16.0918					1.7125	-6.28689					1.7125	-1.35608						2.9475	-73.6767
1.71375	-16.0869					1.71375	-6.8276					1.71375	-1.63464						2.94875	-73.6584
1.715	-16.0824					1.715	-7.36463					1.715	-1.92055						2.95	-73.6571
1.71625	-16.0806					1.71625	-7.89106					1.71625	-2.20992						2.95125	-73.6749
1.7175	-16.0839					1.7175	-8.39927					1.7175	-2.499						2.9525	-73.7108
1.71875	-16.094					1.71875	-8.88172					1.71875	-2.78461						2.95375	-73.7615
1.72	-16.1116					1.72	-9.33155					1.72	-3.06453						2.955	-73.8213
1.72125	-16.1366					1.72125	-9.74314					1.72125	-3.33772						2.95625	-73.8831
1.7225	-16.1674					1.7225	-10.1125					1.7225	-3.60428						2.9575	-73.9396
1.72375	-16.2014					1.72375	-10.4376					1.72375	-3.86513						2.95875	-73.9835
1.725	-16.2351					1.725	-10.7183					1.725	-4.12157						2.96	-74.0092
1.72625	-16.2646					1.72625	-10.9563					1.72625	-4.37475						2.96125	-74.0127
1.7275	-16.2861					1.7275	-11.155					1.7275	-4.62523						2.9625	-73.9928
1.72875	-16.2968					1.72875	-11.3191					1.72875	-4.87259						2.96375	-73.9506
1.73	-16.2951					1.73	-11.4541					1.73	-5.11534						2.965	-73.8902
1.73125	-16.2813					1.73125	-11.5652					1.73125	-5.35094						2.96625	-73.818
1.7325	-16.2578					1.7325	-11.6574					1.7325	-5.57589						2.9675	-73.7421
1.73375	-16.2283					1.73375	-11.7343					1.73375	-5.78594						2.96875	-73.6713
1.735	-16.1981					1.735	-11.7983					1.735	-5.97642						2.97	-73.6142
1.73625	-16.1727					1.73625	-11.8504					1.73625	-6.14278						2.97125	-73.5774
1.7375	-16.157					1.7375	-11.8908					1.7375	-6.2812						2.9725	-73.5654
1.73875	-16.1549					1.73875	-11.9188					1.73875	-6.38929						2.97375	-73.5796
1.74	-16.1682					1.74	-11.9338					1.74	-6.4665						2.975	-73.6181
1.74125	-16.1968					1.74125	-11.9354					1.74125	-6.51432						2.97625	-73.6765
1.7425	-16.2378					1.7425	-11.9236					1.7425	-6.53629						2.9775	-73.7477
1.74375	-16.287					1.74375	-11.8994					1.74375	-6.53766						2.97875	-73.8234
1.745	-16.3386					1.745	-11.8645					1.745	-6.52477						2.98	-73.8949
1.74625	-16.3864					1.74625	-11.8215					1.74625	-6.50441						2.98125	-73.9538
1.7475	-16.4247					1.7475	-11.7738					1.7475	-6.4832						2.9825	-73.9934
1.74875	-16.4488					1.74875	-11.725					1.74875	-6.46699						2.98375	-74.0097
1.75	-16.4554					1.75	-11.6791					1.75	-6.46026						2.985	-74.002
1.75125	-16.4436					1.75125	-11.6392					1.75125	-6.46574						2.98625	-73.9728
1.7525	-16.414					1.7525	-11.6079					1.7525	-6.48421						2.9875	-73.928
1.75375	-16.3691					1.75375	-11.5862					1.75375	-6.51457						2.98875	-73.8757
1.755	-16.312					1.755	-11.5739					1.755	-6.55399						2.99	-73.8249
1.75625	-16.2462					1.75625	-11.5695					1.75625	-6.59849						2.99125	-73.784
1.7575	-16.1741					1.7575	-11.5705					1.7575	-6.64348						2.9925	-73.7596
1.75875	-16.0966					1.75875	-11.5737					1.75875	-6.68449						2.99375	-73.7552
1.76	-16.0124					1.76	-11.5749					1.76	-6.71782						2.995	-73.7709
1.76125	-15.9172					1.76125	-11.5694					1.76125	-6.74098						2.99625	-73.803
1.7625	-15.8033					1.7625	-11.552					1.7625	-6.75296						2.9975	-73.8448
1.76375	-15.6594					1.76375	-11.517					1.76375	-6.75406						2.99875	-73.8866
1.765	-15.4705					1.765	-11.4585					1.765	-6.74551						3	-73.9174
1.76625	-15.2177					1.76625	-11.3702					1.76625	-6.72863						3.00125	-73.9256
1.7675	-14.8784					1.7675	-11.2454					1.7675	-6.70401						3.0025	-73.9003
1.76875	-14.4268					1.76875	-11.0773					1.76875	-6.67054						3.00375	-73.8316
1.77	-13.8349					1.77	-10.8586					1.77	-6.62461						3.005	-73.7109
1.77125	-13.0736					1.77125	-10.5813					1.77125	-6.55962						3.00625	-73.5305
1.7725	-12.1149					1.7725	-10.2367					1.7725	-6.46564						3.0075	-73.2826
1.77375	-10.9342					1.77375	-9.81514					1.77375	-6.32956						3.00875	-72.9583
1.775	-9.51301					1.775	-9.30598					1.775	-6.13542						3.01	-72.5467
1.77625	-7.84219					1.77625	-8.69791					1.77625	-5.86523						3.01125	-72.0341
1.7775	-5.9245					1.7775	-7.97938					1.7775	-5.50018						3.0125	-71.4047
1.77875	-3.77673					1.77875	-7.13933					1.77875	-5.02227						3.01375	-70.6412
1.78	-1.43064					1.78	-6.16825					1.78	-4.4162						3.015	-69.7272
1.78125	1.06753					1.78125	-5.05955					1.78125	-3.67139						3.01625	-68.6495
1.7825	3.65912					1.7825	-3.81107					1.7825	-2.7838						3.0175	-67.4005
1.78375	6.27684					1.78375	-2.42656					1.78375	-1.75733						3.01875	-65.981
1.785	8.84976					1.785	-0.916926					1.785	-0.604387						3.02	-64.4022
1.78625	11.3091					1.78625	0.698971					1.78625	0.654213						3.02125	-62.6857
1.7875	13.5935					1.7875	2.39431					1.7875	1.99037						3.0225	-60.8645
1.78875	15.6543					1.78875	4.13511					1.78875	3.37056						3.02375	-58.9802
1.79	17.4579					1.79	5.88196					1.79	4.75842						3.025	-57.081
1.79125	18.9872					1.79125	7.59262					1.79125	6.11763						3.02625	-55.2177
1.7925	20.2412					1.7925	9.22518					1.7925	7.41461						3.0275	-53.4396
1.79375	21.2324					1.79375	10.7414					1.79375	8.62102						3.02875	-51.7907
1.795	21.984					1.795	12.1097					1.795	9.71565						3.03	-50.3064
1.79625	22.5261					1.79625	13.3073					1.79625	10.6854						3.03125	-49.0109
1.7975	22.892					1.7975	14.3217					1.7975	11.5251						3.0325	-47.917
1.79875	23.1153					1.79875	15.1507					1.79875	12.2369						3.03375	-47.0255
1.8	23.2278					1.8	15.8018					1.8	12.8278						3.035	-46.3274
1.80125	23.2575					1.80125	16.29					1.80125	13.3085						3.03625	-45.8053
1.8025	23.2284					1.8025	16.6362					1.8025	13.6907						3.0375	-45.4369
1.80375	23.1598					1.80375	16.8641					1.80375	13.9867						3.03875	-45.1967
1.805	23.0669					1.805	16.9982					1.805	14.2073						3.04	-45.0591
1.80625	22.9611					1.80625	17.0612					1.80625	14.3628						3.04125	-45.0001
1.8075	22.8502					1.8075	17.0728					1.8075	14.462						3.0425	-44.9985
1.80875	22.7392					1.80875	17.0486					1.80875	14.5133						3.04375	-45.0364
1.81	22.6303					1.81	16.9999					1.81	14.5251						3.045	-45.1005
1.81125	22.5238					1.81125	16.9346					1.81125	14.506						3.04625	-45.181
1.8125	22.418					1.8125	16.8572					1.8125	14.4651						3.0475	-45.2718
1.81375	22.3101					1.81375	16.7705					1.81375	14.4116						3.04875	-45.3699
1.815	22.1967					1.815	16.6762					1.815	14.3542						3.05	-45.4742
1.81625	22.0746					1.81625	16.576					1.81625	14.3004						3.05125	-45.5852
1.8175	21.9413					1.8175	16.4718					1.8175	14.2561						3.0525	-45.704
1.81875	21.7957					1.81875	16.3662					1.81875	14.2249						3.05375	-45.8315
1.82	21.6384					1.82	16.2625					1.82	14.2077						3.055	-45.9684
1.82125	21.4714					1.82125	16.164					1.82125	14.2028						3.05625	-46.1142
1.8225	21.2976					1.8225	16.074					1.8225	14.2064						3.0575	-46.2675
1.82375	21.1208					1.82375	15.9948					1.82375	14.2129						3.05875	-46.4258
1.825	20.9447					1.825	15.9279					1.825	14.2164						3.06	-46.5861
1.82625	20.7728					1.82625	15.8726					1.82625	14.2108						3.06125	-46.7451
1.8275	20.6077					1.8275	15.827					1.8275	14.1915						3.0625	-46.8999
1.82875	20.4512					1.82875	15.7872					1.82875	14.1557						3.06375	-47.0487
1.83	20.3035					1.83	15.7483					1.83	14.1026						3.065	-47.191
1.83125	20.1636					1.83125	15.7052					1.83125	14.0336						3.06625	-47.3281
1.8325	20.0292					1.8325	15.653					1.8325	13.9516						3.0675	-47.4629
1.83375	19.8966					1.83375	15.5884					1.83375	13.8609						3.06875	-47.5996
1.835	19.7619					1.835	15.5096					1.835	13.7661						3.07	-47.7432
1.83625	19.6209					1.83625	15.4168					1.83625	13.6724						3.07125	-47.8984
1.8375	19.4699					1.8375	15.3122					1.8375	13.5843						3.0725	-48.0693
1.83875	19.3065					1.83875	15.1992					1.83875	13.5061						3.07375	-48.2589
1.84	19.1295					1.84	15.0822					1.84	13.4407						3.075	-48.4685
1.84125	18.9395					1.84125	14.9657					1.84125	13.3897						3.07625	-48.6981
1.8425	18.7387					1.8425	14.8533					1.8425	13.3525						3.0775	-48.946
1.84375	18.5309					1.84375	14.7475					1.84375	13.3269						3.07875	-49.2099
1.845	18.3213					1.845	14.6493					1.845	13.3087						3.08	-49.4867
1.84625	18.1155					1.84625	14.5578					1.84625	13.2927						3.08125	-49.7728
1.8475	17.9186					1.8475	14.4707					1.8475	13.2732						3.0825	-50.0647
1.84875	17.7349					1.84875	14.3846					1.84875	13.2453						3.08375	-50.3592
1.85	17.5668					1.85	14.2957					1.85	13.2051						3.085	-50.6538
1.85125	17.4146					1.85125	14.2006					1.85125	13.1505						3.08625	-50.9466
1.8525	17.276					1.8525	14.0968					1.8525	13.0813						3.0875	-51.2365
1.85375	17.1465					1.85375	13.9832					1.85375	12.999						3.08875	-51.5235
1.855	17.02					1.855	13.8605					1.855	12.9068						3.09	-51.8077
1.85625	16.8897					1.85625	13.7307					1.85625	12.8087						3.09125	-52.09
1.8575	16.7485					1.8575	13.5972					1.8575	12.709						3.0925	-52.3714
1.85875	16.5908					1.85875	13.464					1.85875	12.6113						3.09375	-52.6528
1.86	16.4123					1.86	13.3351					1.86	12.5184						3.095	-52.9349
1.86125	16.2115					1.86125	13.2139					1.86125	12.4313						3.09625	-53.2183
1.8625	15.9892					1.8625	13.1028					1.8625	12.3491						3.0975	-53.503
1.86375	15.7484					1.86375	13.0025					1.86375	12.2696						3.09875	-53.7887
1.865	15.4938					1.865	12.9124					1.865	12.1896						3.1	-54.0749
1.86625	15.2305					1.86625	12.8301					1.86625	12.1054						3.10125	-54.3608
1.8675	14.9639					1.8675	12.752					1.8675	12.0138						3.1025	-54.6461
1.86875	14.6981					1.86875	12.6739					1.86875	11.9123						3.10375	-54.9311
1.87	14.4359					1.87	12.591					1.87	11.8001						3.105	-55.217
1.87125	14.178					1.87125	12.499					1.87125	11.6776						3.10625	-55.5064
1.8725	13.9235					1.8725	12.3944					1.8725	11.5466						3.1075	-55.8031
1.87375	13.6693					1.87375	12.2752					1.87375	11.4101						3.10875	-56.1112
1.875	13.4116					1.875	12.1407					1.875	11.2709						3.11	-56.4355
1.87625	13.1455					1.87625	11.9921					1.87625	11.1319						3.11125	-56.7796
1.8775	12.8666					1.8775	11.8322					1.8775	10.995						3.1125	-57.146
1.87875	12.5713					1.87875	11.6648					1.87875	10.8611						3.11375	-57.5352
1.88	12.2573					1.88	11.4945					1.88	10.7297						3.115	-57.9459
1.88125	11.924					1.88125	11.3258					1.88125	10.5991						3.11625	-58.3749
1.8825	11.5725					1.8825	11.1624					1.8825	10.4667						3.1175	-58.8177
1.88375	11.2052					1.88375	11.0074					1.88375	10.329						3.11875	-59.2687
1.885	10.8254					1.885	10.8624					1.885	10.1823						3.12	-59.7221
1.88625	10.4368					1.88625	10.7273					1.88625	10.0233						3.12125	-60.1726
1.8875	10.0429					1.8875	10.6006					1.8875	9.84954						3.1225	-60.616
1.88875	9.64631					1.88875	10.4793					1.88875	9.66001						3.12375	-61.0497
1.89	9.24827					1.89	10.3592					1.89	9.45492						3.125	-61.4733
1.89125	8.84819					1.89125	10.2361					1.89125	9.23602						3.12625	-61.8886
1.8925	8.44346					1.8925	10.1058					1.8925	9.00628						3.1275	-62.2989
1.89375	8.02953					1.89375	9.96531					1.89375	8.76954						3.12875	-62.7087
1.895	7.60038					1.895	9.81298					1.895	8.53013						3.13	-63.1229
1.89625	7.14927					1.89625	9.64869					1.89625	8.2924						3.13125	-63.5458
1.8975	6.66966					1.8975	9.47374					1.8975	8.0604						3.1325	-63.9805
1.89875	6.15607					1.89875	9.29048					1.89875	7.8376						3.13375	-64.4285
1.9	5.60472					1.9	9.10192					1.9	7.62655						3.135	-64.8892
1.90125	5.01393					1.90125	8.91119					1.90125	7.42866						3.13625	-65.3602
1.9025	4.38407					1.9025	8.72117					1.9025	7.244						3.1375	-65.8371
1.90375	3.71731					1.90375	8.53404					1.90375	7.0712						3.13875	-66.314
1.905	3.01704					1.905	8.35104					1.905	6.90763						3.14	-66.7845
1.90625	2.28726					1.90625	8.17223					1.90625	6.74955						3.14125	-67.242
1.9075	1.53188					1.9075	7.99639					1.9075	6.59244						3.1425	-67.681
1.90875	0.754251					1.90875	7.82119					1.90875	6.43151						3.14375	-68.0978
1.91	-0.043315					1.91	7.64351					1.91	6.2623						3.145	-68.4912
1.91125	-0.859736					1.91125	7.45991					1.91125	6.08124						3.14625	-68.8622
1.9125	-1.69511					1.9125	7.26716					1.9125	5.88621						3.1475	-69.2141
1.91375	-2.55025					1.91375	7.06276					1.91375	5.67688						3.14875	-69.5514
1.915	-3.42594					1.915	6.84531					1.915	5.45485						3.15	-69.8786
1.91625	-4.32203					1.91625	6.61468					1.91625	5.22354						3.15125	-70.2002
1.9175	-5.23669					1.9175	6.37198					1.9175	4.98793						3.1525	-70.5187
1.91875	-6.16582					1.91875	6.11931					1.91875	4.754						3.15375	-70.835
1.92	-7.10275					1.92	5.85943					1.92	4.52804						3.155	-71.1478
1.92125	-8.03822					1.92125	5.5953					1.92125	4.31557						3.15625	-71.4537
1.9225	-8.96075					1.9225	5.32964					1.9225	4.1204						3.1575	-71.7481
1.92375	-9.85734					1.92375	5.06457					1.92375	3.94392						3.15875	-72.0256
1.925	-10.7143					1.925	4.80122					1.925	3.78488						3.16	-72.281
1.92625	-11.5183					1.92625	4.53949					1.92625	3.63974						3.16125	-72.5099
1.9275	-12.2574					1.9275	4.27803					1.9275	3.5034						3.1625	-72.7091
1.92875	-12.9224					1.92875	4.01445					1.92875	3.37014						3.16375	-72.8774
1.93	-13.5075					1.93	3.74578					1.93	3.23472						3.165	-73.0159
1.93125	-14.0107					1.93125	3.46904					1.93125	3.09325						3.16625	-73.1275
1.9325	-14.4346					1.9325	3.18187					1.9325	2.94389						3.1675	-73.2166
1.93375	-14.7852					1.93375	2.8829					1.93375	2.787						3.16875	-73.2892
1.935	-15.072					1.935	2.57193					1.935	2.62496						3.17	-73.351
1.93625	-15.306					1.93625	2.2499					1.93625	2.46154						3.17125	-73.408
1.9375	-15.4986					1.9375	1.91862					1.9375	2.301						3.1725	-73.4645
1.93875	-15.6606					1.93875	1.58042					1.93875	2.14716						3.17375	-73.5239
1.94	-15.8004					1.94	1.2377					1.94	2.0024						3.175	-73.5871
1.94125	-15.9238					1.94125	0.892578					1.94125	1.86684						3.17625	-73.6535
1.9425	-16.0336					1.9425	0.546445					1.9425	1.73796						3.1775	-73.7202
1.94375	-16.1297					1.94375	0.199631					1.94375	1.61075						3.17875	-73.7833
1.945	-16.21					1.945	-0.148861					1.945	1.4786						3.18	-73.8379
1.94625	-16.2717					1.94625	-0.501465					1.94625	1.33443						3.18125	-73.8795
1.9475	-16.3117					1.9475	-0.86196					1.9475	1.17214						3.1825	-73.9047
1.94875	-16.3286					1.94875	-1.23514					1.94875	0.987688						3.18375	-73.9115
1.95	-16.3228					1.95	-1.62621					1.95	0.779855						3.185	-73.9006
1.95125	-16.2976					1.95125	-2.04001					1.95125	0.550473						3.18625	-73.8746
1.9525	-16.259					1.9525	-2.48027					1.9525	0.304088						3.1875	-73.8381
1.95375	-16.2147					1.95375	-2.94892					1.95375	0.047192						3.18875	-73.7968
1.955	-16.1736					1.955	-3.44564					1.955	-0.212831						3.19	-73.7564
1.95625	-16.1442					1.95625	-3.96772					1.95625	-0.468904						3.19125	-73.7223
1.9575	-16.1333					1.9575	-4.51014					1.9575	-0.715369						3.1925	-73.6985
1.95875	-16.1451					1.95875	-5.06596					1.95875	-0.948801						3.19375	-73.6874
1.96	-16.1805					1.96	-5.6269					1.96	-1.16843						3.195	-73.6893
1.96125	-16.2372					1.96125	-6.18416					1.96125	-1.37619						3.19625	-73.7028
1.9625	-16.3099					1.9625	-6.72932					1.9625	-1.5763						3.1975	-73.7253
1.96375	-16.3913					1.96375	-7.25502					1.96375	-1.77447						3.19875	-73.7536
1.965	-16.4734					1.965	-7.75553					1.965	-1.97685						3.2	-73.7841
1.96625	-16.5483					1.96625	-8.22695					1.96625	-2.1889						3.20125	-73.8143
1.9675	-16.6094					1.9675	-8.66722					1.9675	-2.41449						3.2025	-73.8421
1.96875	-16.6524					1.96875	-9.07579					1.96875	-2.65529						3.20375	-73.8672
1.97	-16.6753					1.97	-9.45311					1.97	-2.91055						3.205	-73.8901
1.97125	-16.6788					1.97125	-9.79998					1.97125	-3.17719						3.20625	-73.9127
1.9725	-16.6661					1.9725	-10.1169					1.9725	-3.45029						3.2075	-73.9371
1.97375	-16.6421					1.97375	-10.4036					1.97375	-3.72378						3.20875	-73.9653
1.975	-16.6124					1.975	-10.6591					1.975	-3.99121						3.21	-73.9989
1.97625	-16.5828					1.97625	-10.8812					1.97625	-4.24641						3.21125	-74.0385
1.9775	-16.5583					1.9775	-11.0677					1.9775	-4.48406						3.2125	-74.0832
1.97875	-16.5423					1.97875	-11.2165					1.97875	-4.69999						3.21375	-74.1313
1.98	-16.5365					1.98	-11.3263					1.98	-4.8912						3.215	-74.1799
1.98125	-16.5407					1.98125	-11.3972					1.98125	-5.05573						3.21625	-74.2256
1.9825	-16.5533					1.9825	-11.431					1.9825	-5.19229						3.2175	-74.2648
1.98375	-16.5715					1.98375	-11.431					1.98375	-5.29993						3.21875	-74.2942
1.985	-16.5922					1.985	-11.4024					1.985	-5.37771						3.22	-74.3112
1.98625	-16.6123					1.98625	-11.3514					1.98625	-5.42464						3.22125	-74.3144
1.9875	-16.6296					1.9875	-11.2855					1.9875	-5.4397						3.2225	-74.3038
1.98875	-16.6426					1.98875	-11.2121					1.98875	-5.4222						3.22375	-74.281
1.99	-16.6512					1.99	-11.1383					1.99	-5.37212						3.225	-74.2494
1.99125	-16.6559					1.99125	-11.0701					1.99125	-5.29067						3.22625	-74.2133
1.9925	-16.6584					1.9925	-11.0116					1.9925	-5.18062						3.2275	-74.1779
1.99375	-16.6608					1.99375	-10.9653					1.99375	-5.04651						3.22875	-74.1482
1.995	-16.6651					1.995	-10.9316					1.995	-4.89437						3.23	-74.1285
1.99625	-16.6731					1.99625	-10.9098					1.99625	-4.73125						3.23125	-74.1213
1.9975	-16.6861					1.9975	-10.8979					1.9975	-4.56459						3.2325	-74.1274
1.99875	-16.7042					1.99875	-10.8933					1.99875	-4.40163						3.23375	-74.1456
																			3.235	-74.1731
																			3.23625	-74.2057
																			3.2375	-74.2383
																			3.23875	-74.2655
																			3.24	-74.2827
																			3.24125	-74.2856
																			3.2425	-74.2719
																			3.24375	-74.2406
																			3.245	-74.1927
																			3.24625	-74.1304
																			3.2475	-74.0568
																			3.24875	-73.9753
																			3.25	-73.8883
																			3.25125	-73.7968
																			3.2525	-73.6993
																			3.25375	-73.5911
																			3.255	-73.464
																			3.25625	-73.3058
																			3.2575	-73.1004
																			3.25875	-72.8283
																			3.26	-72.4671
																			3.26125	-71.993
																			3.2625	-71.3825
																			3.26375	-70.6144
																			3.265	-69.6722
																			3.26625	-68.5458
																			3.2675	-67.2342
																			3.26875	-65.7462
																			3.27	-64.1012
																			3.27125	-62.3287
																			3.2725	-60.4672
																			3.27375	-58.5619
																			3.275	-56.6618
																			3.27625	-54.816
																			3.2775	-53.0705
																			3.27875	-51.4645
																			3.28	-50.0283
																			3.28125	-48.7813
																			3.2825	-47.7322
																			3.28375	-46.879
																			3.285	-46.2112
																			3.28625	-45.7115
																			3.2875	-45.3586
																			3.28875	-45.1294
																			3.29	-45.0011
																			3.29125	-44.9526
																			3.2925	-44.9654
																			3.29375	-45.024
																			3.295	-45.1156
																			3.29625	-45.2302
																			3.2975	-45.3593
																			3.29875	-45.4965
																			3.3	-45.6363
																			3.30125	-45.7744
																			3.3025	-45.9075
																			3.30375	-46.0338
																			3.305	-46.1527
																			3.30625	-46.2654
																			3.3075	-46.3746
																			3.30875	-46.4841
																			3.31	-46.5989
																			3.31125	-46.7236
																			3.3125	-46.8627
																			3.31375	-47.0188
																			3.315	-47.1932
																			3.31625	-47.385
																			3.3175	-47.5914
																			3.31875	-47.8087
																			3.32	-48.0319
																			3.32125	-48.2565
																			3.3225	-48.4785
																			3.32375	-48.6955
																			3.325	-48.9066
																			3.32625	-49.1131
																			3.3275	-49.3173
																			3.32875	-49.5226
																			3.33	-49.7325
																			3.33125	-49.9501
																			3.3325	-50.1775
																			3.33375	-50.4153
																			3.335	-50.663
																			3.33625	-50.9185
																			3.3375	-51.1793
																			3.33875	-51.4424
																			3.34	-51.7051
																			3.34125	-51.9651
																			3.3425	-52.2217
																			3.34375	-52.475
																			3.345	-52.7267
																			3.34625	-52.9798
																			3.3475	-53.238
																			3.34875	-53.5052
																			3.35	-53.7851
																			3.35125	-54.0801
																			3.3525	-54.3914
																			3.35375	-54.7181
																			3.355	-55.0578
																			3.35625	-55.407
																			3.3575	-55.7614
																			3.35875	-56.1166
																			3.36	-56.4693
																			3.36125	-56.8175
																			3.3625	-57.1611
																			3.36375	-57.5017
																			3.365	-57.8432
																			3.36625	-58.1902
																			3.3675	-58.5482
																			3.36875	-58.9222
																			3.37	-59.3163
																			3.37125	-59.7326
																			3.3725	-60.1715
																			3.37375	-60.631
																			3.375	-61.1075
																			3.37625	-61.5959
																			3.3775	-62.0904
																			3.37875	-62.585
																			3.38	-63.074
																			3.38125	-63.5523
																			3.3825	-64.0163
																			3.38375	-64.4637
																			3.385	-64.8938
																			3.38625	-65.3077
																			3.3875	-65.7084
																			3.38875	-66.1002
																			3.39	-66.4883
																			3.39125	-66.8784
																			3.3925	-67.2753
																			3.39375	-67.6825
																			3.395	-68.1008
																			3.39625	-68.5289
																			3.3975	-68.9626
																			3.39875	-69.3954
																			3.4	-69.8196
																			3.40125	-70.2265
																			3.4025	-70.6088
																			3.40375	-70.9607
																			3.405	-71.2792
																			3.40625	-71.5645
																			3.4075	-71.8194
																			3.40875	-72.0485
																			3.41	-72.2577
																			3.41125	-72.4523
																			3.4125	-72.6369
																			3.41375	-72.8136
																			3.415	-72.9826
																			3.41625	-73.1418
																			3.4175	-73.2876
																			3.41875	-73.4157
																			3.42	-73.5219
																			3.42125	-73.6035
																			3.4225	-73.6595
																			3.42375	-73.6913
																			3.425	-73.7024
																			3.42625	-73.6983
																			3.4275	-73.6852
																			3.42875	-73.6696
																			3.43	-73.6569
																			3.43125	-73.6511
																			3.4325	-73.6543
																			3.43375	-73.6665
																			3.435	-73.6858
																			3.43625	-73.7096
																			3.4375	-73.7343
																			3.43875	-73.7569
																			3.44	-73.775
																			3.44125	-73.7872
																			3.4425	-73.7936
																			3.44375	-73.7955
																			3.445	-73.7954
																			3.44625	-73.7964
																			3.4475	-73.8014
																			3.44875	-73.8128
																			3.45	-73.8318
																			3.45125	-73.8577
																			3.4525	-73.8887
																			3.45375	-73.921
																			3.455	-73.9506
																			3.45625	-73.9729
																			3.4575	-73.9843
																			3.45875	-73.9821
																			3.46	-73.9657
																			3.46125	-73.9361
																			3.4625	-73.8963
																			3.46375	-73.8508
																			3.465	-73.8048
																			3.46625	-73.7635
																			3.4675	-73.7318

## Sheet: the line chart of instability
Control
APD30	98.863	99.51	100.358	98.278	99.15	97.507	98.647	98.594
APD50	122.1	122.447	122.915	121.545	122.175	121.561	122.068	121.987
APD70	138.955	138.936	139.368	138.801	138.944	138.382	139.174	139.082
APD90	156.608	155.722	156.727	156.466	156.651	155.925	157.767	157.002
Cis
APD30	101.577	105.838	108.009	111.244	108.889	108.703	104.334	110.452
APD50	144.313	139.793	141.673	145.222	142.517	146.442	145.161	143.931
APD70	166.845	166.59	167.431	167.787	167.781	168.029	169.242	168.923
APD90	187.217	185.28	187.375	186.869	188.005	187.994	189.096	188.09
iso
APD30	67.699	69.878	68.383	70.062	68.053	68.827	70.544	69.338
APD50	94.13	94.373	93.678	94.862	93.463	95.967	93.244	94.073
APD70	115.595	115.856	115.421	114.785	115.995	117.585	114.381	114.095
APD90	138.243	138.355	136.51	136.395	136.876	140.031	136.35	136.363
Low
APD30	92.542	78.753	85.773	88.72	85.477	97.627	96.264	106.618
APD50	132.655	131.638	136.136	136.098	127.034	133.591	131.424	135.557
APD70	165.896	162.624	174.107	163.605	165.078	163.26	167.529	166.352
APD90	190.303	185.87	191.214	185.982	188.685	198.785	190.966	190.618

## Sheet: 50Hz VT&VF AP+ECG waveform fig
Cis162439_C1_R1_T1_Extra Channel_In Cursor						Cis162439_C1_R1_T1_wave_Full Window						VT183549_C1_R1_T1_Extra Channel_In Cursor						VT183549_C1_R1_T1_wave_Full Window						VF160852_C1_R1_T1_Extra Channel_In Cursor						VF160852_C1_R1_T1_wave_Full Window
Time(s)	AI1(mV)					Time(s)	R1					Time(s)	AI1(mV)					Time(s)	R1					Time(s)	AI1(mV)					Time(s)	R1
0.9184	15.2969					0	3.52389					1.1662	-5.61753					0	18.6964					2.7038	-8.4506					0	7.56993
0.9186	9.05618					0.00125	3.93415					1.1664	-3.99151					0.00125	18.7783					2.704	-7.83483					0.00125	7.46289
0.9188	-13.643					0.0025	4.32715					1.1666	1.885					0.0025	18.8434					2.7042	-7.30244					0.0025	7.33332
0.919	-52.9592					0.00375	4.63751					1.1668	12.0489					0.00375	18.8828					2.7044	-6.83455					0.00375	7.18334
0.9192	-101.883					0.005	4.82102					1.167	24.6842					0.005	18.8886					2.7046	-6.44762					0.005	7.0168
0.9194	-154.938					0.00625	4.86585					1.1672	38.3528					0.00625	18.8551					2.7048	-6.15579					0.00625	6.83897
0.9196	-208.055					0.0075	4.79063					1.1674	51.9338					0.0075	18.7795					2.705	-5.92638					0.0075	6.65594
0.9198	-258.376					0.00875	4.63103					1.1676	64.6618					0.00875	18.6625					2.7052	-5.74265					0.00875	6.4738
0.92	-304.051					0.01	4.42105					1.1678	76.107					0.01	18.5078					2.7054	-5.61454					0.01	6.29783
0.9202	-344.027					0.01125	4.17891					1.168	86.0463					0.01125	18.3217					2.7056	-5.53527					0.01125	6.13182
0.9204	-377.87					0.0125	3.9044					1.1682	92.855					0.0125	18.1122					2.7058	-5.49921					0.0125	5.97763
0.9206	-397.93					0.01375	3.58811					1.1684	93.9504					0.01375	17.888					2.706	-5.50915					0.01375	5.83492
0.9208	-392.371					0.015	3.22527					1.1686	89.323					0.015	17.6571					2.7062	-5.54303					0.015	5.70135
0.921	-362.542					0.01625	2.82427					1.1688	80.9069					0.01625	17.426					2.7064	-5.58329					0.01625	5.57302
0.9212	-318.181					0.0175	2.40846					1.169	70.3176					0.0175	17.1991					2.7066	-5.63963					0.0175	5.44519
0.9214	-266.608					0.01875	2.01269					1.1692	58.8077					0.01875	16.9781					2.7068	-5.71071					0.01875	5.31315
0.9216	-213.259					0.02	1.67534					1.1694	47.3185					0.02	16.7626					2.707	-5.77581					0.02	5.17292
0.9218	-161.804					0.02125	1.42698					1.1696	36.4843					0.02125	16.55					2.7072	-5.82206					0.02125	5.02186
0.922	-114.667					0.0225	1.27705					1.1698	26.6745					0.0225	16.3362					2.7074	-5.8677					0.0225	4.85892
0.9222	-73.3155					0.02375	1.20459					1.17	18.0925					0.02375	16.1168					2.7076	-5.93631					0.02375	4.68464
0.9224	-38.3163					0.025	1.16115					1.1702	10.8467					0.025	15.8878					2.7078	-6.02339					0.025	4.50092
0.9226	-9.73264					0.02625	1.08773					1.1704	4.94641					0.02625	15.6464					2.708	-6.13729					0.02625	4.3105
0.9228	12.6843					0.0275	0.939613					1.1706	0.299818					0.0275	15.3919					2.7082	-6.28155					0.0275	4.11639
0.923	29.5014					0.02875	0.705124					1.1708	-3.24304					0.02875	15.1257					2.7084	-6.42949					0.02875	3.92117
0.9232	41.3981					0.03	0.406073					1.171	-5.83288					0.03	14.8516					2.7086	-6.59708					0.03	3.72655
0.9234	49.0966					0.03125	0.081343					1.1712	-7.61939					0.03125	14.5749					2.7088	-6.80222					0.03125	3.53303
0.9236	53.4042					0.0325	-0.235444					1.1714	-8.76502					0.0325	14.3021					2.709	-7.02444					0.0325	3.34001
0.9238	55.0338					0.03375	-0.531942					1.1716	-9.41749					0.03375	14.0398					2.7092	-7.25883					0.03375	3.14606
0.924	54.5758					0.035	-0.818052					1.1718	-9.69977					0.035	13.7939					2.7094	-7.48836					0.035	2.94947
0.9242	52.6781					0.03625	-1.11283					1.172	-9.71397					0.03625	13.5685					2.7096	-7.6923					0.03625	2.74886
0.9244	49.9198					0.0375	-1.4253					1.1722	-9.53261					0.0375	13.3657					2.7098	-7.88464					0.0375	2.54363
0.9246	46.6656					0.03875	-1.7414					1.1724	-9.2101					0.03875	13.1849					2.71	-8.07667					0.03875	2.3342
0.9248	43.1743					0.04	-2.028					1.1726	-8.82355					0.04	13.0228					2.7102	-8.27158					0.04	2.12205
0.925	39.688					0.04125	-2.25282					1.1728	-8.42957					0.04125	12.874					2.7104	-8.47703					0.04125	1.90945
0.9252	36.3626					0.0425	-2.40767					1.173	-8.02301					0.0425	12.7308					2.7106	-8.67891					0.0425	1.69918
0.9254	33.2432					0.04375	-2.51906					1.1732	-7.61212					0.04375	12.5847					2.7108	-8.85068					0.04375	1.4942
0.9256	30.4423					0.045	-2.63689					1.1734	-7.22101					0.045	12.4271					2.711	-9.00424					0.045	1.2973
0.9258	28.0926					0.04625	-2.80923					1.1736	-6.85132					0.04625	12.2506					2.7112	-9.17301					0.04625	1.11092
0.926	26.1632					0.0475	-3.05912					1.1738	-6.53664					0.0475	12.0499					2.7114	-9.34472					0.0475	0.936883
0.9262	24.5768					0.04875	-3.37809					1.174	-6.3174					0.04875	11.8225					2.7116	-9.48691					0.04875	0.776273
0.9264	23.3207					0.05	-3.73875					1.1742	-6.17202					0.05	11.5688					2.7118	-9.59694					0.05	0.629381
0.9266	22.3422					0.05125	-4.11472					1.1744	-6.06851					0.05125	11.2921					2.712	-9.68285					0.05125	0.495857
0.9268	21.5743					0.0525	-4.49453					1.1746	-5.99344					0.0525	10.9978					2.7122	-9.7589					0.0525	0.375048
0.927	21.0274					0.05375	-4.88315					1.1748	-5.93066					0.05375	10.6929					2.7124	-9.84508					0.05375	0.266468
0.9272	20.6491					0.055	-5.29153					1.175	-5.88245					0.055	10.3851					2.7126	-9.9329					0.055	0.170215
0.9274	20.3562					0.05625	-5.72355					1.1752	-5.85089					0.05625	10.0818					2.7128	-10.0098					0.05625	0.087245
0.9276	20.156					0.0575	-6.16854					1.1754	-5.81418					0.0575	9.78934					2.713	-10.0953					0.0575	0.019472
0.9278	19.994					0.05875	-6.59959					1.1756	-5.76461					0.05875	9.51258					2.7132	-10.1865					0.05875	-0.030322
0.928	19.8292					0.06	-6.97869					1.1758	-5.70868					0.06	9.25427					2.7134	-10.2544					0.06	-0.058708
0.9282	19.7288					0.06125	-7.27152					1.176	-5.65386					0.06125	9.01505					2.7136	-10.3088					0.06125	-0.061937
0.9284	19.6817					0.0625	-7.46655					1.1762	-5.61956					0.0625	8.79349					2.7138	-10.3612					0.0625	-0.036339
0.9286	19.654					0.06375	-7.58425					1.1764	-5.62085					0.06375	8.5865					2.714	-10.3935					0.06375	0.021236
0.9288	19.6699					0.065	-7.67051					1.1766	-5.64357					0.065	8.38992					2.7142	-10.4224					0.065	0.112924
0.929	19.704					0.06625	-7.78165					1.1768	-5.66761					0.06625	8.1992					2.7144	-10.4767					0.06625	0.239285
0.9292	19.7174					0.0675	-7.96799					1.177	-5.69085					0.0675	8.01017					2.7146	-10.5514					0.0675	0.398725
0.9294	19.7006					0.06875	-8.25973					1.1772	-5.72306					0.06875	7.81958					2.7148	-10.6422					0.06875	0.587035
0.9296	19.623					0.07	-8.65968					1.1774	-5.75338					0.07	7.62539					2.715	-10.7432					0.07	0.797195
0.9298	19.4764					0.07125	-9.14488					1.1776	-5.77472					0.07125	7.42672					2.7152	-10.8524					0.07125	1.01951
0.93	19.3245					0.0725	-9.67489					1.1778	-5.80758					0.0725	7.22368					2.7154	-10.9977					0.0725	1.2421
0.9302	19.1775					0.07375	-10.2041					1.178	-5.83255					0.07375	7.01689					2.7156	-11.1843					0.07375	1.45179
0.9304	18.9992					0.075	-10.6955					1.1782	-5.82393					0.075	6.80707					2.7158	-11.3717					0.075	1.63516
0.9306	18.8342					0.07625	-11.1324					1.1784	-5.80474					0.07625	6.59474					2.716	-11.5471					0.07625	1.77973
0.9308	18.7409					0.0775	-11.5192					1.1786	-5.7882					0.0775	6.3799					2.7162	-11.7284					0.0775	1.87516
0.931	18.6949					0.07875	-11.8715					1.1788	-5.7589					0.07875	6.162					2.7164	-11.9137					0.07875	1.91427
0.9312	18.6688					0.08	-12.2006					1.179	-5.73643					0.08	5.9398					2.7166	-12.1107					0.08	1.8938
0.9314	18.7057					0.08125	-12.5055					1.1792	-5.7471					0.08125	5.71146					2.7168	-10.4989					0.08125	1.81464
0.9316	18.7792					0.0825	-12.7789					1.1794	-5.76706					0.0825	5.47476					2.717	-3.83439					0.0825	1.68163
0.9318	18.8124					0.08375	-13.0228					1.1796	-5.78601					0.08375	5.22741					2.7172	8.25056					0.08375	1.50291
0.932	18.8217					0.085	-13.2618					1.1798	-5.82477					0.085	4.96749					2.7174	23.6823					0.085	1.28883
0.9322	18.8145					0.08625	-13.5428					1.18	-5.87493					0.08625	4.69384					2.7176	40.656					0.08625	1.0508
0.9324	18.7845					0.0875	-13.9164					1.1802	-5.92134					0.0875	4.40626					2.7178	57.8209					0.0875	0.799938
0.9326	18.7704					0.08875	-14.4115					1.1804	-5.95015					0.08875	4.10567					2.718	74.2216					0.08875	0.54583
0.9328	18.7448					0.09	-15.0159					1.1806	-5.93235					0.09	3.79395					2.7182	89.2569					0.09	0.295537
0.933	18.66					0.09125	-15.6814					1.1808	-5.88584					0.09125	3.47387					2.7184	102.564					0.09125	0.053075
0.9332	18.5606					0.0925	-16.3505					1.181	-5.83678					0.0925	3.14875					2.7186	113.972					0.0925	-0.180618
0.9334	18.4633					0.09375	-16.9877					1.1812	-5.76314					0.09375	2.82222					2.7188	121.413					0.09375	-0.407224
0.9336	18.3548					0.095	-17.5917					1.1814	-5.66887					0.095	2.49785					2.719	121.588					0.095	-0.630223
0.9338	18.26					0.09625	-18.1826					1.1816	-5.58113					0.09625	2.17886					2.7192	114.617					0.09625	-0.8539
0.934	18.1254					0.0975	-18.7725					1.1818	-5.49619					0.0975	1.8679					2.7194	103.031					0.0975	-1.08231
0.9342	17.9697					0.09875	-19.3417					1.182	-5.42593					0.09875	1.56676					2.7196	88.854					0.09875	-1.31828
0.9344	17.9511					0.1	-19.8359					1.1822	-5.41323					0.1	1.27618					2.7198	73.636					0.1	-1.56276
0.9346	18.0415					0.10125	-20.1854					1.1824	-5.44973					0.10125	0.995646					2.72	58.4995					0.10125	-1.81441
0.9348	18.1006					0.1025	-20.3334					1.1826	-5.47914					0.1025	0.723376					2.7202	44.223					0.1025	-2.06967
0.935	18.1586					0.10375	-20.2554					1.1828	-5.50157					0.10375	0.456347					2.7204	31.3042					0.10375	-2.32309
0.9352	18.2452					0.105	-19.9595					1.183	-5.53213					0.105	0.190437					2.7206	20.0168					0.105	-2.56801
0.9354	18.3231					0.10625	-19.4772					1.1832	-5.54565					0.10625	-0.079275					2.7208	10.4948					0.10625	-2.79752
0.9356	18.4156					0.1075	-18.8484					1.1834	-5.54995					0.1075	-0.357992					2.721	2.74272					0.1075	-3.00555
0.9358	18.4949					0.10875	-18.1044					1.1836	-5.56478					0.10875	-0.65055					2.7212	-3.3679					0.10875	-3.18803
0.936	18.5108					0.11	-17.2536					1.1838	-5.5862					0.11	-0.960802					2.7214	-8.01831					0.11	-3.34384
0.9362	18.5313					0.11125	-16.2805					1.184	-5.61843					0.11125	-1.29114					2.7216	-11.4136					0.11125	-3.47524
0.9364	18.5829					0.1125	-15.158					1.1842	-5.66942					0.1125	-1.6422					2.7218	-13.7666					0.1125	-3.58779
0.9366	18.5526					0.11375	-13.8672					1.1844	-5.72525					0.11375	-2.01267					2.722	-15.2479					0.11375	-3.68966
0.9368	18.4223					0.115	-12.4147					1.1846	-5.75606					0.115	-2.39948					2.7222	-16.024					0.115	-3.79041
0.937	18.3347					0.11625	-10.8351					1.1848	-5.76124					0.11625	-2.79813					2.7224	-16.2712					0.11625	-3.89963
0.9372	18.3064					0.1175	-9.18155					1.185	-5.78607					0.1175	-3.20314					2.7226	-16.1307					0.1175	-4.02545
0.9374	18.2461					0.11875	-7.50997					1.1852	-5.84533					0.11875	-3.60862					2.7228	-15.7289					0.11875	-4.17321
0.9376	18.2106					0.12	-5.8684					1.1854	-5.89367					0.12	-4.00888					2.723	-15.1744					0.12	-4.34453
0.9378	18.265					0.12125	-4.29706					1.1856	-5.9167					0.12125	-4.39899					2.7232	-14.5298					0.12125	-4.53707
0.938	18.3308					0.1225	-2.8351					1.1858	-5.92765					0.1225	-4.77523					2.7234	-13.8395					0.1225	-4.74488
0.9382	18.3443					0.12375	-1.52465					1.186	-5.91964					0.12375	-5.13523					2.7236	-13.1507					0.12375	-4.95946
0.9384	18.3591					0.125	-0.407538					1.1862	-5.90135					0.125	-5.47765					2.7238	-12.5101					0.125	-5.17113
0.9386	12.1714					0.12625	0.486569					1.1864	-4.29635					0.12625	-5.80153					2.724	-11.9603					0.12625	-5.37057
0.9388	-10.5898					0.1275	1.15439					1.1866	1.54768					0.1275	-6.10544					2.7242	-11.5151					0.1275	-5.55036
0.939	-50.1118					0.12875	1.62452					1.1868	11.6655					0.12875	-6.38666					2.7244	-11.1551					0.12875	-5.70619
0.9392	-99.3276					0.13	1.94967					1.187	24.205					0.13	-6.64057					2.7246	-10.8567					0.13	-5.83757
0.9394	-152.72					0.13125	2.19027					1.1872	37.7243					0.13125	-6.86029					2.7248	-10.6222					0.13125	-5.9478
0.9396	-206.191					0.1325	2.39511					1.1874	51.1473					0.1325	-7.03667					2.725	-10.4588					0.1325	-6.04329
0.9398	-256.859					0.13375	2.58667					1.1876	63.7393					0.13375	-7.15854					2.7252	-10.3463					0.13375	-6.13233
0.94	-302.855					0.135	2.75995					1.1878	75.086					0.135	-7.21301					2.7254	-10.2632					0.135	-6.2236
0.9402	-343.117					0.13625	2.89618					1.188	84.9793					0.13625	-7.1859					2.7256	-10.1981					0.13625	-6.32476
0.9404	-377.205					0.1375	2.98336					1.1882	91.7677					0.1375	-7.06239					2.7258	-10.145					0.1375	-6.44122
0.9406	-397.452					0.13875	3.03073					1.1884	92.8672					0.13875	-6.82762					2.726	-10.1187					0.13875	-6.57546
0.9408	-391.938					0.14	3.06891					1.1886	88.3213					0.14	-6.46745					2.7262	-10.1291					0.14	-6.72677
0.941	-362.025					0.14125	3.1354					1.1888	80.0502					0.14125	-5.96917					2.7264	-10.155					0.14125	-6.89176
0.9412	-317.597					0.1425	3.25472					1.189	69.627					0.1425	-5.32233					2.7266	-10.1797					0.1425	-7.06504
0.9414	-265.916					0.14375	3.42533					1.1892	58.2768					0.14375	-4.5196					2.7268	-10.2113					0.14375	-7.24028
0.9416	-212.331					0.145	3.62083					1.1894	46.9115					0.145	-3.55769					2.727	-10.2525					0.145	-7.41117
0.9418	-160.577					0.14625	3.80241					1.1896	36.1601					0.14625	-2.43823					2.7272	-10.2935					0.14625	-7.57247
0.942	-113.036					0.1475	3.93357					1.1898	26.4131					0.1475	-1.16847					2.7274	-10.3299					0.1475	-7.72077
0.9422	-71.2029					0.14875	3.98992					1.19	17.8802					0.14875	0.23812					2.7276	-10.3475					0.14875	-7.85501
0.9424	-35.801					0.15	3.96201					1.1902	10.6429					0.15	1.76169					2.7278	-10.3341					0.15	-7.97642
0.9426	-6.86666					0.15125	3.85459					1.1904	4.71048					0.15125	3.37639					2.728	-10.3179					0.15125	-8.08822
0.9428	15.848					0.1525	3.68454					1.1906	0.01517					0.1525	5.0514					2.7282	-10.3349					0.1525	-8.19503
0.943	32.84					0.15375	3.47642					1.1908	-3.58453					0.15375	6.75249					2.7284	-10.367					0.15375	-8.30195
0.9432	44.8751					0.155	3.25554					1.191	-6.23387					0.155	8.44401					2.7286	-10.3924					0.155	-8.41367
0.9434	52.689					0.15625	3.04235					1.1912	-8.06821					0.15625	10.0911					2.7288	-10.4313					0.15625	-8.53372
0.9436	57.0049					0.1575	2.85164					1.1914	-9.24451					0.1575	11.6617					2.729	-10.4822					0.1575	-8.66374
0.9438	58.6383					0.15875	2.69594					1.1916	-9.91481					0.15875	13.128					2.7292	-10.5513					0.15875	-8.80325
0.944	58.263					0.16	2.58991					1.1918	-10.186					0.16	14.4677					2.7294	-10.6437					0.16	-8.94971
0.9442	56.4149					0.16125	2.54942					1.192	-10.1544					0.16125	15.6644					2.7296	-10.7319					0.16125	-9.09904
0.9444	53.6308					0.1625	2.58106					1.1922	-9.92045					0.1625	16.7072					2.7298	-10.8311					0.1625	-9.24621
0.9446	50.317					0.16375	2.66832					1.1924	-9.54507					0.16375	17.5905					2.73	-10.9528					0.16375	-9.3861
0.9448	46.7298					0.165	2.76816					1.1926	-9.08074					0.165	18.3131					2.7302	-11.0611					0.165	-9.51414
0.945	43.1201					0.16625	2.82525					1.1928	-8.5905					0.16625	18.8779					2.7304	-11.1572					0.16625	-9.62684
0.9452	39.6963					0.1675	2.79765					1.193	-8.11648					0.1675	19.2914					2.7306	-11.2584					0.1675	-9.7221
0.9454	36.5379					0.16875	2.67731					1.1932	-7.69682					0.16875	19.5632					2.7308	-11.3421					0.16875	-9.79937
0.9456	33.7045					0.17	2.49112					1.1934	-7.34416					0.17	19.7057					2.731	-11.4024					0.17	-9.85952
0.9458	31.2552					0.17125	2.28126					1.1936	-7.03403					0.17125	19.734					2.7312	-11.4659					0.17125	-9.90465
0.946	29.2011					0.1725	2.07836					1.1938	-6.75994					0.1725	19.665					2.7314	-11.5267					0.1725	-9.93789
0.9462	27.5609					0.17375	1.88676					1.194	-6.52491					0.17375	19.5172					2.7316	-11.5568					0.17375	-9.96286
0.9464	26.2968					0.175	1.69201					1.1942	-6.31344					0.175	19.3095					2.7318	-11.5698					0.175	-9.98321
0.9466	25.3061					0.17625	1.4811					1.1944	-6.13409					0.17625	19.0605					2.732	-11.5865					0.17625	-10.002
0.9468	24.5647					0.1775	1.25744					1.1946	-6.00191					0.1775	18.7875					2.7322	-11.5886					0.1775	-10.021
0.947	24.0489					0.17875	1.0422					1.1948	-5.88617					0.17875	18.5052					2.7324	-11.5847					0.17875	-10.0402
0.9472	23.6757					0.18	0.865249					1.195	-5.76186					0.18	18.2248					2.7326	-11.6102					0.18	-10.0573
0.9474	23.4382					0.18125	0.750758					1.1952	-5.65369					0.18125	17.9531					2.7328	-11.6448					0.18125	-10.0675
0.9476	23.3233					0.1825	0.704168					1.1954	-5.58975					0.1825	17.6923					2.733	-11.6692					0.1825	-10.0634
0.9478	23.2862					0.18375	0.7075					1.1956	-5.56497					0.18375	17.4405					2.7332	-11.7089					0.18375	-10.0348
0.948	23.2824					0.185	0.724023					1.1958	-5.58102					0.185	17.1925					2.7334	-11.7605					0.185	-9.96926
0.9482	23.2353					0.18625	0.708479					1.196	-5.65369					0.18625	16.9416					2.7336	-11.7963					0.18625	-9.85227
0.9484	23.1457					0.1875	0.619596					1.1962	-5.75054					0.1875	16.6808					2.7338	-11.823					0.1875	-9.66826
0.9486	23.0657					0.18875	0.432482					1.1964	-5.82986					0.18875	16.4052					2.734	-11.8538					0.18875	-9.40168
0.9488	22.9655					0.19	0.14531					1.1966	-5.89179					0.19	16.1123					2.7342	-11.8636					0.19	-9.03834
0.949	22.7593					0.19125	-0.22253					1.1968	-5.92919					0.19125	15.8033					2.7344	-11.8502					0.19125	-8.56674
0.9492	22.4652					0.1925	-0.637983					1.197	-5.93317					0.1925	15.4829					2.7346	-11.8357					0.1925	-7.97937
0.9494	22.1851					0.19375	-1.06483					1.1972	-5.9342					0.19375	15.1583					2.7348	-11.8138					0.19375	-7.27366
0.9496	21.9181					0.195	-1.47243					1.1974	-5.95938					0.195	14.8391					2.735	-11.796					0.195	-6.45253
0.9498	21.6204					0.19625	-1.83837					1.1976	-5.97343					0.19625	14.5351					2.7352	-11.807					0.19625	-5.52466
0.95	21.3669					0.1975	-2.14634					1.1978	-5.95223					0.1975	14.2554					2.7354	-11.8455					0.1975	-4.50434
0.9502	21.2123					0.19875	-2.38376					1.198	-5.93889					0.19875	14.0068					2.7356	-11.9036					0.19875	-3.41084
0.9504	21.1168					0.2	-2.54263					1.1982	-5.95289					0.2	13.7925					2.7358	-11.9622					0.2	-2.2674
0.9506	21.0578					0.20125	-2.62464					1.1984	-5.97151					0.20125	13.6117					2.736	-11.9968					0.20125	-1.09986
0.9508	21.062					0.2025	-2.64724					1.1986	-6.00186					0.2025	13.4593					2.7362	-12.0217					0.2025	0.064858
0.951	21.1289					0.20375	-2.64451					1.1988	-6.05302					0.20375	13.3268					2.7364	-12.0628					0.20375	1.20026
0.9512	21.2219					0.205	-2.65959					1.199	-6.09751					0.205	13.2034					2.7366	-12.1176					0.205	2.28155
0.9514	21.3472					0.20625	-2.7319					1.1992	-6.12504					0.20625	13.0774					2.7368	-10.3428					0.20625	3.28672
0.9516	21.4617					0.2075	-2.88648					1.1994	-6.15429					0.2075	12.9386					2.737	-3.53545					0.2075	4.19736
0.9518	21.5285					0.20875	-3.13009					1.1996	-6.18877					0.20875	12.7788					2.7372	8.61775					0.20875	4.99922
0.952	21.6263					0.21	-3.45469					1.1998	-6.21605					0.21	12.5934					2.7374	24.0062					0.21	5.68249
0.9522	21.7705					0.21125	-3.84294					1.2	-6.2269					0.21125	12.3817					2.7376	40.7827					0.21125	6.24182
0.9524	21.8781					0.2125	-4.27276					1.2002	-6.22308					0.2125	12.1468					2.7378	57.6291					0.2125	6.67608
0.9526	21.9907					0.21375	-4.72146					1.2004	-6.21176					0.21375	11.895					2.738	73.6493					0.21375	6.98814
0.9528	22.1407					0.215	-5.16709					1.2006	-6.19794					0.215	11.6347					2.7382	88.2321					0.215	7.18449
0.953	22.2289					0.21625	-5.58788					1.2008	-6.18914					0.21625	11.3753					2.7384	101.033					0.21625	7.27483
0.9532	22.2586					0.2175	-5.96476					1.201	-6.19898					0.2175	11.1255					2.7386	111.918					0.2175	7.27153
0.9534	22.2717					0.21875	-6.28607					1.2012	-6.2261					0.21875	10.8921					2.7388	118.852					0.21875	7.18885
0.9536	22.2521					0.22	-6.55035					1.2014	-6.24448					0.22	10.6789					2.739	118.606					0.22	7.04204
0.9538	22.1977					0.22125	-6.76597					1.2016	-6.25577					0.22125	10.486					2.7392	111.326					0.22125	6.84642
0.954	22.0801					0.2225	-6.94916					1.2018	-6.26751					0.2225	10.3099					2.7394	99.5078					0.2225	6.6165
0.9542	21.9086					0.22375	-7.12239					1.202	-6.25611					0.22375	10.1443					2.7396	85.175					0.22375	6.36539
0.9544	21.7695					0.225	-7.31044					1.2022	-6.2166					0.225	9.98119					2.7398	69.8972					0.225	6.10423
0.9546	21.6529					0.22625	-7.53326					1.2024	-6.16727					0.22625	9.81263					2.74	54.7716					0.22625	5.84192
0.9548	21.5191					0.2275	-7.80052					1.2026	-6.12272					0.2275	9.63177					2.7402	40.5351					0.2275	5.58494
0.955	21.4531					0.22875	-8.11181					1.2028	-6.07788					0.22875	9.43418					2.7404	27.6951					0.22875	5.33739
0.9552	21.4529					0.23	-8.4596					1.203	-6.02576					0.23	9.2184					2.7406	16.5286					0.23	5.10118
0.9554	21.4493					0.23125	-8.83216					1.2032	-5.98768					0.23125	8.98596					2.7408	7.12751					0.23125	4.87629
0.9556	21.4938					0.2325	-9.21761					1.2034	-5.97269					0.2325	8.74099					2.741	-0.514987					0.2325	4.66125
0.9558	21.5357					0.23375	-9.60854					1.2036	-5.96175					0.23375	8.48941					2.7412	-6.51043					0.23375	4.45375
0.956	21.4632					0.235	-10.0037					1.2038	-5.95122					0.235	8.23802					2.7414	-11.0401					0.235	4.25122
0.9562	21.3665					0.23625	-10.4053					1.204	-5.93982					0.23625	7.99342					2.7416	-14.3					0.23625	4.05146
0.9564	21.3538					0.2375	-10.8144					1.2042	-5.931					0.2375	7.76104					2.7418	-16.5168					0.2375	3.85303
0.9566	21.3815					0.23875	-11.2253					1.2044	-5.94385					0.23875	7.54442					2.742	-17.8956					0.23875	3.6554
0.9568	21.406					0.24	-11.6207					1.2046	-5.97163					0.24	7.34466					2.7422	-18.5838					0.24	3.45894
0.957	21.4514					0.24125	-11.9758					1.2048	-6.00107					0.24125	7.16027					2.7424	-18.7476					0.24125	3.26474
0.9572	21.5061					0.2425	-12.2719					1.205	-6.03138					0.2425	6.98752					2.7426	-18.5566					0.2425	3.07448
0.9574	21.5652					0.24375	-12.5111					1.2052	-6.0538					0.24375	6.82109					2.7428	-18.1213					0.24375	2.89029
0.9576	21.6579					0.245	-12.7201					1.2054	-6.04623					0.245	6.65508					2.743	-17.5465					0.245	2.71452
0.9578	21.7665					0.24625	-12.9382					1.2056	-6.00555					0.24625	6.48394					2.7432	-16.9201					0.24625	2.54939
0.958	21.8659					0.2475	-13.199					1.2058	-5.96666					0.2475	6.30331					2.7434	-16.2726					0.2475	2.39648
0.9582	21.9729					0.24875	-13.5153					1.206	-5.95179					0.24875	6.1106					2.7436	-15.6449					0.24875	2.25632
0.9584	22.0528					0.25	-13.8794					1.2062	-5.95972					0.25	5.90525					2.7438	-15.0727					0.25	2.12805
0.9586	15.7538					0.25125	-14.2776					1.2064	-4.3661					0.25125	5.68863					2.744	-14.549					0.25125	2.00947
0.9588	-7.28934					0.2525	-14.7033					1.2066	1.52323					0.2525	5.46389					2.7442	-14.0911					0.2525	1.89725
0.959	-47.1866					0.25375	-15.1634					1.2068	11.7279					0.25375	5.23535					2.7444	-13.7244					0.25375	1.78758
0.9592	-96.8209					0.255	-15.6711					1.207	24.3556					0.255	5.00785					2.7446	-13.4164					0.255	1.67681
0.9594	-150.635					0.25625	-16.2309					1.2072	37.9627					0.25625	4.78585					2.7448	-13.1421					0.25625	1.56204
0.9596	-204.508					0.2575	-16.8239					1.2074	51.4861					0.2575	4.57272					2.745	-12.9239					0.2575	1.44158
0.9598	-255.546					0.25875	-17.4039					1.2076	64.1641					0.25875	4.37008					2.7452	-12.7579					0.25875	1.3151
0.96	-301.873					0.26	-17.9091					1.2078	75.5664					0.26	4.17751					2.7454	-12.6309					0.26	1.18373
0.9602	-342.42					0.26125	-18.2838					1.208	85.4954					0.26125	3.99247					2.7456	-12.5583					0.26125	1.04977
0.9604	-376.745					0.2625	-18.5008					1.2082	92.2734					0.2625	3.81071					2.7458	-12.5264					0.2625	0.916318
0.9606	-397.111					0.26375	-18.5735					1.2084	93.2892					0.26375	3.62708					2.746	-12.5023					0.26375	0.786704
0.9608	-391.554					0.265	-18.5493					1.2086	88.6159					0.265	3.43644					2.7462	-12.485					0.265	0.663935
0.961	-361.461					0.26625	-18.4862					1.2088	80.2161					0.26625	3.23483					2.7464	-12.4802					0.26625	0.550148
0.9612	-316.709					0.2675	-18.4276					1.209	69.6602					0.2675	3.02025					2.7466	-12.4725					0.2675	0.446278
0.9614	-264.61					0.26875	-18.3858					1.2092	58.1593					0.26875	2.79322					2.7468	-12.4493					0.26875	0.351914
0.9616	-210.548					0.27	-18.3418					1.2094	46.6424					0.27	2.55683					2.747	-12.4281					0.27	0.265334
0.9618	-158.302					0.27125	-18.2563					1.2096	35.7518					0.27125	2.31621					2.7472	-12.4159					0.27125	0.183704
0.962	-110.4					0.2725	-18.0865					1.2098	25.8688					0.2725	2.07758					2.7474	-12.3879					0.2725	0.10345
0.9622	-68.318					0.27375	-17.7982					1.21	17.2329					0.27375	1.84711					2.7476	-12.3489					0.27375	0.02078
0.9624	-32.6974					0.275	-17.3709					1.2102	9.94655					0.275	1.6297					2.7478	-12.3251					0.275	-0.067789
0.9626	-3.65288					0.27625	-16.7929					1.2104	3.98929					0.27625	1.42813					2.748	-12.3166					0.27625	-0.165006
0.9628	19.0668					0.2775	-16.0545					1.2106	-0.698224					0.2775	1.24254					2.7482	-12.3252					0.2775	-0.272607
0.963	36.0148					0.27875	-15.1438					1.2108	-4.24443					0.27875	1.07031					2.7484	-12.3343					0.27875	-0.391149
0.9632	47.9756					0.28	-14.0505					1.211	-6.81628					0.28	0.906395					2.7486	-12.3057					0.28	-0.520005
0.9634	55.804					0.28125	-12.7772					1.2112	-8.56174					0.28125	0.744033					2.7488	-12.2475					0.28125	-0.657504
0.9636	60.2181					0.2825	-11.3502					1.2114	-9.6429					0.2825	0.575616					2.749	-12.1863					0.2825	-0.801167
0.9638	61.8831					0.28375	-9.82332					1.2116	-10.2317					0.28375	0.393765					2.7492	-12.1323					0.28375	-0.947959
0.964	61.4521					0.285	-8.27259					1.2118	-10.4681					0.285	0.192341					2.7494	-12.0892					0.285	-1.09457
0.9642	59.4502					0.28625	-6.78354					1.212	-10.4491					0.28625	-0.032716					2.7496	-12.0346					0.28625	-1.23764
0.9644	56.4034					0.2875	-5.43496					1.2122	-10.2431					0.2875	-0.282829					2.7498	-11.9451					0.2875	-1.37407
0.9646	52.8366					0.28875	-4.2819					1.2124	-9.91145					0.28875	-0.556568					2.75	-11.8363					0.28875	-1.50124
0.9648	49.0524					0.29	-3.34406					1.2126	-9.5284					0.29	-0.84985					2.7502	-11.7349					0.29	-1.61736
0.965	45.2469					0.29125	-2.60602					1.2128	-9.15263					0.29125	-1.15657					2.7504	-11.6514					0.29125	-1.72173
0.9652	41.6756					0.2925	-2.03161					1.213	-8.78265					0.2925	-1.46953					2.7506	-11.5845					0.2925	-1.81489
0.9654	38.4773					0.29375	-1.58434					1.2132	-8.40591					0.29375	-1.7815					2.7508	-11.5195					0.29375	-1.89853
0.9656	35.6916					0.295	-1.2395					1.2134	-8.04544					0.295	-2.08602					2.751	-11.454					0.295	-1.97524
0.9658	33.3684					0.29625	-0.98084					1.2136	-7.72036					0.29625	-2.37817					2.7512	-11.4112					0.29625	-2.04821
0.966	31.4621					0.2975	-0.787365					1.2138	-7.43962					0.2975	-2.65491					2.7514	-11.3938					0.2975	-2.12073
0.9662	29.9237					0.29875	-0.621506					1.214	-7.21702					0.29875	-2.91545					2.7516	-11.3737					0.29875	-2.19573
0.9664	28.7433					0.3	-0.430796					1.2142	-7.04921					0.3	-3.16135					2.7518	-11.3428					0.3	-2.27528
0.9666	27.7947					0.30125	-0.166147					1.2144	-6.9249					0.30125	-3.39631					2.752	-11.3163					0.30125	-2.36035
0.9668	26.9899					0.3025	0.193447					1.2146	-6.864					0.3025	-3.62582					2.7522	-11.2832					0.3025	-2.45067
0.967	26.4008					0.30375	0.626569					1.2148	-6.86544					0.30375	-3.85647					2.7524	-11.2299					0.30375	-2.54492
0.9672	25.9841					0.305	1.07713					1.215	-6.87087					0.305	-4.09522					2.7526	-11.1761					0.305	-2.64096
0.9674	25.6519					0.30625	1.47926					1.2152	-6.85511					0.30625	-4.34879					2.7528	-11.1369					0.30625	-2.73627
0.9676	25.428					0.3075	1.78365					1.2154	-6.85679					0.3075	-4.62292					2.753	-11.0971					0.3075	-2.82856
0.9678	25.2452					0.30875	1.97241					1.2156	-6.88137					0.30875	-4.92176					2.7532	-11.0616					0.30875	-2.91627
0.968	25.0578					0.31	2.0573					1.2158	-6.8789					0.31	-5.24744					2.7534	-11.0525					0.31	-2.99905
0.9682	24.965					0.31125	2.06615					1.216	-6.84383					0.31125	-5.59982					2.7536	-11.0418					0.31125	-3.07788
0.9684	24.9721					0.3125	2.02674					1.2162	-6.80543					0.3125	-5.97661					2.7538	-11.0098					0.3125	-3.15495
0.9686	24.9866					0.31375	1.95661					1.2164	-6.74824					0.31375	-6.3736					2.754	-10.9715					0.31375	-3.23327
0.9688	24.9897					0.315	1.86403					1.2166	-6.65809					0.315	-6.78502					2.7542	-10.9304					0.315	-3.31613
0.969	24.9652					0.31625	1.75664					1.2168	-6.57853					0.31625	-7.2039					2.7544	-10.8986					0.31625	-3.40654
0.9692	24.8998					0.3175	1.64904					1.217	-6.54037					0.3175	-7.6226					2.7546	-10.8797					0.3175	-3.50669
0.9694	24.8653					0.31875	1.56446					1.2172	-6.52334					0.31875	-8.03336					2.7548	-10.8506					0.31875	-3.61774
0.9696	24.8366					0.32	1.5294					1.2174	-6.52722					0.32	-8.4291					2.755	-10.8057					0.32	-3.73973
0.9698	24.6947					0.32125	1.56184					1.2176	-6.54941					0.32125	-8.80394					2.7552	-10.7554					0.32125	-3.87181
0.97	24.5132					0.3225	1.65996					1.2178	-6.56602					0.3225	-9.15362					2.7554	-10.6916					0.3225	-4.01256
0.9702	24.4572					0.32375	1.79989					1.218	-6.58258					0.32375	-9.4755					2.7556	-10.6235					0.32375	-4.16031
0.9704	24.508					0.325	1.94357					1.2182	-6.5883					0.325	-9.76839					2.7558	-10.565					0.325	-4.31333
0.9706	24.5419					0.32625	2.05271					1.2184	-6.56028					0.32625	-10.0319					2.756	-10.5061					0.32625	-4.47001
0.9708	24.5504					0.3275	2.10094					1.2186	-6.53293					0.3275	-10.2658					2.7562	-10.4499					0.3275	-4.62887
0.971	24.579					0.32875	2.07907					1.2188	-6.52992					0.32875	-10.4691					2.7564	-10.3997					0.32875	-4.78844
0.9712	24.6064					0.33	1.9941					1.219	-6.52259					0.33	-10.6397					2.7566	-10.3432					0.33	-4.94714
0.9714	24.666					0.33125	1.86209					1.2192	-6.51004					0.33125	-10.7733					2.7568	-8.44616					0.33125	-5.10325
0.9716	24.7652					0.3325	1.69777					1.2194	-6.50871					0.3325	-10.8637					2.757	-1.53295					0.3325	-5.2549
0.9718	24.8196					0.33375	1.50923					1.2196	-6.50929					0.33375	-10.9019					2.7572	10.7089					0.33375	-5.40023
0.972	24.8319					0.335	1.30087					1.2198	-6.51592					0.335	-10.8767					2.7574	26.2214					0.335	-5.53754
0.9722	24.8034					0.33625	1.0797					1.22	-6.54495					0.33625	-10.775					2.7576	43.1801					0.33625	-5.66558
0.9724	24.6991					0.3375	0.8584					1.2202	-6.57521					0.3375	-10.5817					2.7578	60.2208					0.3375	-5.78387
0.9726	24.6028					0.33875	0.65254					1.2204	-6.58404					0.33875	-10.2811					2.758	76.4066					0.33875	-5.89291
0.9728	24.5991					0.34	0.474955					1.2206	-6.59332					0.34	-9.85735					2.7582	91.1176					0.34	-5.99421
0.973	24.6648					0.34125	0.330606					1.2208	-6.6317					0.34125	-9.29532					2.7584	103.978					0.34125	-6.09016
0.9732	24.7524					0.3425	0.214848					1.221	-6.68154					0.3425	-8.58164					2.7586	114.86					0.3425	-6.18377
0.9734	24.7714					0.34375	0.115592					1.2212	-6.71436					0.34375	-7.70581					2.7588	121.781					0.34375	-6.27825
0.9736	24.6698					0.345	0.016546					1.2214	-6.72788					0.345	-6.66137					2.759	121.5					0.345	-6.37646
0.9738	24.5584					0.34625	-0.101104					1.2216	-6.72026					0.34625	-5.44713					2.7592	114.169					0.34625	-6.48045
0.974	24.503					0.3475	-0.256081					1.2218	-6.69522					0.3475	-4.06828					2.7594	102.346					0.3475	-6.59095
0.9742	24.4666					0.34875	-0.460268					1.222	-6.66146					0.34875	-2.53736					2.7596	88.0397					0.34875	-6.70732
0.9744	24.494					0.35	-0.711932					1.2222	-6.62038					0.35	-0.874808					2.7598	72.7586					0.35	-6.82751
0.9746	24.5837					0.35125	-0.996855					1.2224	-6.57593					0.35125	0.891135					2.76	57.6295					0.35125	-6.94823
0.9748	24.664					0.3525	-1.29779					1.2226	-6.54701					0.3525	2.72532					2.7602	43.4252					0.3525	-7.06511
0.975	24.7597					0.35375	-1.60483					1.2228	-6.54558					0.35375	4.58744					2.7604	30.6243					0.35375	-7.17287
0.9752	24.8943					0.355	-1.91875					1.223	-6.55748					0.355	6.43448					2.7606	19.5075					0.355	-7.26533
0.9754	25.0032					0.35625	-2.24367					1.2232	-6.55783					0.35625	8.22372					2.7608	10.172					0.35625	-7.33542
0.9756	25.0212					0.3575	-2.57375					1.2234	-6.5505					0.3575	9.91568					2.761	2.58508					0.3575	-7.37517
0.9758	25.0054					0.35875	-2.88541					1.2236	-6.55584					0.35875	11.4767					2.7612	-3.35957					0.35875	-7.37585
0.976	25.025					0.36	-3.14404					1.2238	-6.56849					0.36	12.881					2.7614	-7.8506					0.36	-7.32821
0.9762	25.0637					0.36125	-3.32226					1.224	-6.57696					0.36125	14.1112					2.7616	-11.1039					0.36125	-7.22302
0.9764	25.0998					0.3625	-3.41644					1.2242	-6.56655					0.3625	15.1584					2.7618	-13.309					0.3625	-7.05176
0.9766	25.0826					0.36375	-3.45024					1.2244	-6.53441					0.36375	16.0213					2.762	-14.6537					0.36375	-6.8075
0.9768	24.9782					0.365	-3.46633					1.2246	-6.51288					0.365	16.7049					2.7622	-15.3128					0.365	-6.48579
0.977	24.8411					0.36625	-3.51186					1.2248	-6.52623					0.36625	17.2186					2.7624	-15.4317					0.36625	-6.08551
0.9772	24.7125					0.3675	-3.62235					1.225	-6.5719					0.3675	17.5755					2.7626	-15.171					0.3675	-5.60948
0.9774	24.5597					0.36875	-3.81022					1.2252	-6.63609					0.36875	17.7903					2.7628	-14.6816					0.36875	-5.06495
0.9776	24.3722					0.37	-4.06367					1.2254	-6.69258					0.37	17.8794					2.763	-14.0593					0.37	-4.46381
0.9778	24.1632					0.37125	-4.35699					1.2256	-6.72343					0.37125	17.8598					2.7632	-13.3866					0.37125	-3.82243
0.978	23.9454					0.3725	-4.66704					1.2258	-6.73724					0.3725	17.7492					2.7634	-12.7252					0.3725	-3.16082
0.9782	23.8073					0.37375	-4.98541					1.226	-6.73752					0.37375	17.5656					2.7636	-12.1016					0.37375	-2.50118
0.9784	23.8004					0.375	-5.3182					1.2262	-6.71407					0.375	17.3275					2.7638	-11.5472					0.375	-1.86607
0.9786	17.5196					0.37625	-5.67511					1.2264	-5.07064					0.37625	17.0528					2.764	-11.0817					0.37625	-1.27641
0.9788	-5.54793					0.3775	-6.05537					1.2266	0.837396					0.3775	16.7586					2.7642	-10.678					0.3775	-0.749536
0.979	-45.5571					0.37875	-6.43943					1.2268	11.0402					0.37875	16.4601					2.7644	-10.3177					0.37875	-0.297777
0.9792	-95.3611					0.38	-6.7932					1.227	23.6696					0.38	16.1693					2.7646	-10.0221					0.38	0.072415
0.9794	-149.379					0.38125	-7.08395					1.2272	37.2324					0.38125	15.8943					2.7648	-9.80608					0.38125	0.360507
0.9796	-203.466					0.3825	-7.29882					1.2274	50.6444					0.3825	15.6391					2.765	-9.66267					0.3825	0.571207
0.9798	-254.71					0.38375	-7.45219					1.2276	63.1928					0.38375	15.4034					2.7652	-9.5838					0.38375	0.713227
0.98	-301.225					0.385	-7.57756					1.2278	74.4424					0.385	15.1833					2.7654	-9.55869					0.385	0.797761
0.9802	-341.941					0.38625	-7.71246					1.228	84.2065					0.38625	14.9729					2.7656	-9.55926					0.38625	0.836862
0.9804	-376.416					0.3875	-7.88466					1.2282	90.9249					0.3875	14.7652					2.7658	-9.57003					0.3875	0.841872
0.9806	-396.846					0.38875	-8.10496					1.2284	92.0333					0.38875	14.5539					2.766	-9.59255					0.38875	0.822097
0.9808	-391.157					0.39	-8.37023					1.2286	87.4973					0.39	14.334					2.7662	-9.6178					0.39	0.783921
0.981	-360.762					0.39125	-8.67438					1.2288	79.2108					0.39125	14.103					2.7664	-9.64188					0.39125	0.730522
0.9812	-315.659					0.3925	-9.01777					1.229	68.7734					0.3925	13.8606					2.7666	-9.6785					0.3925	0.662218
0.9814	-263.262					0.39375	-9.40671					1.2292	57.4008					0.39375	13.6085					2.7668	-9.73661					0.39375	0.577345
0.9816	-209.031					0.395	-9.84329					1.2294	46.0006					0.395	13.3501					2.767	-9.8226					0.395	0.473413
0.9818	-156.724					0.39625	-10.3142					1.2296	35.2183					0.39625	13.0899					2.7672	-9.93561					0.39625	0.348267
0.982	-108.711					0.3975	-10.7875					1.2298	25.4371					0.3975	12.8323					2.7674	-10.0426					0.3975	0.201016
0.9822	-66.4599					0.39875	-11.2228					1.23	16.8733					0.39875	12.5812					2.7676	-10.1292					0.39875	0.032561
0.9824	-30.7289					0.4	-11.5864					1.2302	9.63511					0.4	12.3392					2.7678	-10.2073					0.4	-0.15431
0.9826	-1.57212					0.40125	-11.8628					1.2304	3.70414					0.40125	12.1069					2.768	-10.2745					0.40125	-0.35519
0.9828	21.3153					0.4025	-12.0569					1.2306	-0.992794					0.4025	11.8831					2.7682	-10.3462					0.4025	-0.564628
0.983	38.4357					0.40375	-12.1893					1.2308	-4.54408					0.40375	11.6649					2.7684	-10.4299					0.40375	-0.776819
0.9832	50.5439					0.405	-12.2899					1.231	-7.12113					0.405	11.4481					2.7686	-10.4976					0.405	-0.986275
0.9834	58.4593					0.40625	-12.3912					1.2312	-8.91684					0.40625	11.2286					2.7688	-10.5454					0.40625	-1.1884
0.9836	62.9218					0.4075	-12.5245					1.2314	-10.0664					0.4075	11.0027					2.769	-10.5874					0.4075	-1.37994
0.9838	64.6352					0.40875	-12.7167					1.2316	-10.7093					0.40875	10.7682					2.7692	-10.611					0.40875	-1.55936
0.984	64.2694					0.41	-12.9846					1.2318	-10.9797					0.41	10.5248					2.7694	-10.6145					0.41	-1.72689
0.9842	62.3832					0.41125	-13.3312					1.232	-10.9533					0.41125	10.2741					2.7696	-10.6261					0.41125	-1.88446
0.9844	59.4869					0.4125	-13.7471					1.2322	-10.7113					0.4125	10.0194					2.7698	-10.644					0.4125	-2.03525
0.9846	56.0564					0.41375	-14.2172					1.2324	-10.3617					0.41375	9.76543					2.77	-10.6511					0.41375	-2.18306
0.9848	52.3765					0.415	-14.7273					1.2326	-9.97258					0.415	9.51744					2.7702	-10.6711					0.415	-2.33164
0.985	48.6363					0.41625	-15.264					1.2328	-9.57442					0.41625	9.28082					2.7704	-10.711					0.41625	-2.48391
0.9852	45.0744					0.4175	-15.8116					1.233	-9.20542					0.4175	9.06026					2.7706	-10.7365					0.4175	-2.64145
0.9854	41.8384					0.41875	-16.3489					1.2332	-8.87441					0.41875	8.85908					2.7708	-10.7509					0.41875	-2.80419
0.9856	38.9876					0.42	-16.8527					1.2334	-8.56101					0.42	8.67868					2.771	-10.7754					0.42	-2.97041
0.9858	36.5637					0.42125	-17.3053					1.2336	-8.26334					0.42125	8.51824					2.7712	-10.7909					0.42125	-3.13688
0.986	34.5423					0.4225	-17.7061					1.2338	-7.97926					0.4225	8.37473					2.7714	-10.795					0.4225	-3.29924
0.9862	32.9502					0.42375	-18.0781					1.234	-7.70739					0.42375	8.24323					2.7716	-10.821					0.42375	-3.45249
0.9864	31.7648					0.425	-18.4606					1.2342	-7.46463					0.425	8.11754					2.7718	-10.8581					0.425	-3.59163
0.9866	30.824					0.42625	-18.89					1.2344	-7.27291					0.42625	7.99106					2.772	-10.8638					0.42625	-3.71239
0.9868	30.0846					0.4275	-19.3821					1.2346	-7.13281					0.4275	7.85765					2.7722	-10.8524					0.4275	-3.81197
0.987	29.5233					0.42875	-19.9256					1.2348	-7.0213					0.42875	7.71242					2.7724	-10.861					0.42875	-3.88954
0.9872	29.017					0.43	-20.488					1.235	-6.93708					0.43	7.55232					2.7726	-10.8859					0.43	-3.94661
0.9874	28.5572					0.43125	-21.0286					1.2352	-6.90233					0.43125	7.37654					2.7728	-10.9234					0.43125	-3.98709
0.9876	28.2386					0.4325	-21.514					1.2354	-6.90885					0.4325	7.18663					2.773	-10.9754					0.4325	-4.01691
0.9878	28.0356					0.43375	-21.9262					1.2356	-6.93534					0.43375	6.98649					2.7732	-11.0099					0.43375	-4.04333
0.988	27.8667					0.435	-22.2604					1.2358	-6.97354					0.435	6.78189					2.7734	-11.0083					0.435	-4.0739
0.9882	27.7812					0.43625	-22.5133					1.236	-7.00628					0.43625	6.57968					2.7736	-10.9819					0.43625	-4.11553
0.9884	27.7849					0.4375	-22.6728					1.2362	-7.02827					0.4375	6.38675					2.7738	-10.9301					0.4375	-4.17344
0.9886	27.7718					0.43875	-22.7101					1.2364	-7.06267					0.43875	6.20883					2.774	-10.8688					0.43875	-4.25066
0.9888	27.7612					0.44	-22.58					1.2366	-7.11339					0.44	6.04943					2.7742	-10.8295					0.44	-4.34774
0.989	27.8389					0.44125	-22.2283					1.2368	-7.14959					0.44125	5.90914					2.7744	-10.816					0.44125	-4.46302
0.9892	27.9229					0.4425	-21.6065					1.237	-7.17152					0.4425	5.78523					2.7746	-10.8235					0.4425	-4.59303
0.9894	27.8987					0.44375	-20.6881					1.2372	-7.18744					0.44375	5.672					2.7748	-10.8374					0.44375	-4.7332
0.9896	27.8082					0.445	-19.4771					1.2374	-7.17634					0.445	5.56155					2.775	-10.8392					0.445	-4.87861
0.9898	27.6765					0.44625	-18.0068					1.2376	-7.15249					0.44625	5.44499					2.7752	-10.8531					0.44625	-5.02474
0.99	27.4799					0.4475	-16.3294					1.2378	-7.13863					0.4475	5.31384					2.7754	-10.9044					0.4475	-5.16814
0.9902	27.2637					0.44875	-14.5023					1.238	-7.1364					0.44875	5.16133					2.7756	-10.9677					0.44875	-5.30679
0.9904	27.0502					0.45	-12.5786					1.2382	-7.1489					0.45	4.98331					2.7758	-11.0091					0.45	-5.44024
0.9906	26.8237					0.45125	-10.6085					1.2384	-7.16373					0.45125	4.77886					2.776	-11.0163					0.45125	-5.56959
0.9908	26.6411					0.4525	-8.64614					1.2386	-7.16218					0.4525	4.5504					2.7762	-10.9836					0.4525	-5.69707
0.991	26.5735					0.45375	-6.75423					1.2388	-7.15826					0.45375	4.30348					2.7764	-10.9272					0.45375	-5.82548
0.9912	26.5557					0.455	-5.00093					1.239	-7.17358					0.455	4.04595					2.7766	-10.8801					0.455	-5.95755
0.9914	26.5194					0.45625	-3.44728					1.2392	-7.17658					0.45625	3.78686					2.7768	-9.0057					0.45625	-6.09527
0.9916	26.5179					0.4575	-2.12898					1.2394	-7.1389					0.4575	3.53512					2.777	-2.12499					0.4575	-6.23942
0.9918	26.5653					0.45875	-1.04468					1.2396	-7.07775					0.45875	3.29831					2.7772	10.0021					0.45875	-6.38938
0.992	26.6307					0.46	-0.158312					1.2398	-6.99134					0.46	3.08148					2.7774	25.2716					0.46	-6.54329
0.9922	26.7482					0.46125	0.585603					1.24	-6.88712					0.46125	2.88647					2.7776	41.8988					0.46125	-6.69826
0.9924	26.8836					0.4625	1.23959					1.2402	-6.80527					0.4625	2.71184					2.7778	58.5697					0.4625	-6.8508
0.9926	26.9286					0.46375	1.83438					1.2404	-6.74864					0.46375	2.5533					2.778	74.3912					0.46375	-6.99723
0.9928	26.8893					0.465	2.37214					1.2406	-6.71358					0.465	2.4046					2.7782	88.7977					0.465	-7.13405
0.993	26.8357					0.46625	2.83273					1.2408	-6.72781					0.46625	2.25851					2.7784	101.447					0.46625	-7.25843
0.9932	26.8171					0.4675	3.18947					1.241	-6.79092					0.4675	2.10804					2.7786	112.194					0.4675	-7.36852
0.9934	26.856					0.46875	3.4268					1.2412	-6.85044					0.46875	1.94754					2.7788	119.054					0.46875	-7.46371
0.9936	26.9042					0.47	3.55187					1.2414	-6.88359					0.47	1.77366					2.779	118.828					0.47	-7.54477
0.9938	26.8921					0.47125	3.59251					1.2416	-6.92191					0.47125	1.58579					2.7792	111.642					0.47125	-7.61401
0.994	26.8596					0.4725	3.58163					1.2418	-6.96826					0.4725	1.38599					2.7794	99.9788					0.4725	-7.67518
0.9942	26.8636					0.47375	3.54006					1.242	-6.99795					0.47375	1.17857					2.7796	85.8248					0.47375	-7.73319
0.9944	26.8873					0.475	3.47126					1.2422	-7.01006					0.475	0.969199					2.7798	70.6901					0.475	-7.79352
0.9946	26.9357					0.47625	3.37111					1.2424	-6.99672					0.47625	0.763943					2.78	55.6961					0.47625	-7.86158
0.9948	26.976					0.4775	3.24569					1.2426	-6.9348					0.4775	0.568128					2.7802	41.6326					0.4775	-7.94199
0.995	26.924					0.47875	3.12293					1.2428	-6.86455					0.47875	0.38544					2.7804	28.9736					0.47875	-8.03803
0.9952	26.7881					0.48	3.04625					1.243	-6.83183					0.48	0.217259					2.7806	17.9643					0.48	-8.1512
0.9954	26.6523					0.48125	3.05281					1.2432	-6.82158					0.48125	0.062376					2.7808	8.70521					0.48125	-8.28106
0.9956	26.5218					0.4825	3.15095					1.2434	-6.84571					0.4825	-0.082789					2.781	1.18521					0.4825	-8.42517
0.9958	26.3597					0.48375	3.3117					1.2436	-6.90643					0.48375	-0.223468					2.7812	-4.68815					0.48375	-8.57937
0.996	26.1807					0.485	3.48001					1.2438	-6.95682					0.485	-0.365535					2.7814	-9.10043					0.485	-8.73817
0.9962	26.0459					0.48625	3.59881					1.244	-6.99814					0.48625	-0.514476					2.7816	-12.2921					0.48625	-8.89534
0.9964	26.0488					0.4875	3.63176					1.2442	-7.05156					0.4875	-0.67452					2.7818	-14.4533					0.4875	-9.04472
0.9966	26.2037					0.48875	3.57325					1.2444	-7.09855					0.48875	-0.848069					2.782	-15.76					0.48875	-9.18104
0.9968	26.4111					0.49	3.44374					1.2446	-7.12905					0.49	-1.03553					2.7822	-16.4182					0.49	-9.30071
0.997	26.5684					0.49125	3.27542					1.2448	-7.13861					0.49125	-1.23555					2.7824	-16.5855					0.49125	-9.40236
0.9972	26.7254					0.4925	3.09575					1.245	-7.12091					0.4925	-1.44561					2.7826	-16.3708					0.4925	-9.48716
0.9974	26.9826					0.49375	2.91736					1.2452	-7.0941					0.49375	-1.66278					2.7828	-15.896					0.49375	-9.55861
0.9976	27.2322					0.495	2.73861					1.2454	-7.0589					0.495	-1.8844					2.783	-15.2686					0.495	-9.62196
0.9978	27.3929					0.49625	2.55246					1.2456	-6.98738					0.49625	-2.10867					2.7832	-14.5479					0.49625	-9.68336
0.998	27.5055					0.4975	2.35817					1.2458	-6.87657					0.4975	-2.33498					2.7834	-13.8012					0.4975	-9.74885
0.9982	27.5121					0.49875	2.17058					1.246	-6.76956					0.49875	-2.56403					2.7836	-13.1068					0.49875	-9.8235
0.9984	27.4147					0.5	2.01933					1.2462	-6.71229					0.5	-2.79784					2.7838	-12.4896					0.5	-9.91066
0.9986	20.9432					0.50125	1.93365					1.2464	-5.09004					0.50125	-3.0395					2.784	-11.9487					0.50125	-10.0115
0.9988	-2.39479					0.5025	1.92249					1.2466	0.777478					0.5025	-3.29281					2.7842	-11.4983					0.5025	-10.1247
0.999	-42.7603					0.50375	1.96431					1.2468	10.9068					0.50375	-3.56164					2.7844	-11.1394					0.50375	-10.2468
0.9992	-92.961					0.505	2.01207					1.247	23.4428					0.505	-3.84933					2.7846	-10.8461					0.505	-10.3723
0.9994	-147.384					0.50625	2.01219					1.2472	36.9453					0.50625	-4.15812					2.7848	-10.6041					0.50625	-10.4947
0.9996	-201.862					0.5075	1.92902					1.2474	50.3429					0.5075	-4.48875					2.785	-10.4295					0.5075	-10.6075
0.9998	-253.47					0.50875	1.7607					1.2476	62.9085					0.50875	-4.8402					2.7852	-10.3132					0.50875	-10.705
1	-300.309					0.51	1.5377					1.2478	74.2289					0.51	-5.2097					2.7854	-10.2195					0.51	-10.7832
1.0002	-341.3					0.51125	1.30448					1.248	84.0876					0.51125	-5.59296					2.7856	-10.1534					0.51125	-10.8407
1.0004	-375.999					0.5125	1.09513					1.2482	90.8192					0.5125	-5.98462					2.7858	-10.128					0.5125	-10.8786
1.0006	-396.645					0.51375	0.917138					1.2484	91.8495					0.51375	-6.37876					2.786	-10.1168					0.51375	-10.9002
1.0008	-391.1					0.515	0.751999					1.2486	87.2254					0.515	-6.76952					2.7862	-10.1137					0.515	-10.9103
1.001	-360.646					0.51625	0.571592					1.2488	78.8522					0.51625	-7.15171					2.7864	-10.1328					0.51625	-10.9144
1.0012	-315.384					0.5175	0.359413					1.249	68.3193					0.5175	-7.52141					2.7866	-10.1633					0.5175	-10.9177
1.0014	-262.785					0.51875	0.123089					1.2492	56.8867					0.51875	-7.87649					2.7868	-10.2016					0.51875	-10.9243
1.0016	-208.155					0.52	-0.10895					1.2494	45.4522					0.52	-8.2169					2.787	-10.2424					0.52	-10.937
1.0018	-155.294					0.52125	-0.303327					1.2496	34.6347					0.52125	-8.54453					2.7872	-10.2634					0.52125	-10.9569
1.002	-106.818					0.5225	-0.44085					1.2498	24.8444					0.5225	-8.8627					2.7874	-10.2724					0.5225	-10.9837
1.0022	-64.1825					0.52375	-0.527383					1.25	16.2944					0.52375	-9.17537					2.7876	-10.2962					0.52375	-11.0158
1.0024	-28.0053					0.525	-0.590189					1.2502	9.07472					0.525	-9.48611					2.7878	-10.3347					0.525	-11.0506
1.0026	1.55382					0.52625	-0.663935					1.2504	3.19145					0.52625	-9.79723					2.788	-10.3793					0.52625	-11.085
1.0028	24.7216					0.5275	-0.774122					1.2506	-1.43129					0.5275	-10.109					2.7882	-10.4215					0.5275	-11.1159
1.003	42.0468					0.52875	-0.926428					1.2508	-4.91489					0.52875	-10.4193					2.7884	-10.4369					0.52875	-11.1409
1.0032	54.2418					0.53	-1.10909					1.251	-7.41565					0.53	-10.7232					2.7886	-10.4332					0.53	-11.1582
1.0034	62.1364					0.53125	-1.30514					1.2512	-9.1288					0.53125	-11.013					2.7888	-10.436					0.53125	-11.1672
1.0036	66.5983					0.5325	-1.50508					1.2514	-10.232					0.5325	-11.2785					2.789	-10.4433					0.5325	-11.1682
1.0038	68.3281					0.53375	-1.71388					1.2516	-10.8568					0.53375	-11.5074					2.7892	-10.4469					0.53375	-11.1623
1.004	67.9178					0.535	-1.94805					1.2518	-11.1273					0.535	-11.6857					2.7894	-10.433					0.535	-11.1507
1.0042	66.0316					0.53625	-2.22152					1.252	-11.1474					0.53625	-11.7983					2.7896	-10.393					0.53625	-11.1354
1.0044	63.1915					0.5375	-2.52834					1.2522	-10.9719					0.5375	-11.8296					2.7898	-10.3411					0.5375	-11.1182
1.0046	59.7677					0.53875	-2.83612					1.2524	-10.6503					0.53875	-11.7642					2.79	-10.297					0.53875	-11.1007
1.0048	56.1352					0.54	-3.09871					1.2526	-10.2469					0.54	-11.5876					2.7902	-10.2496					0.54	-11.0842
1.005	52.4904					0.54125	-3.28178					1.2528	-9.80208					0.54125	-11.2866					2.7904	-10.2002					0.54125	-11.0694
1.0052	48.9368					0.5425	-3.38554					1.253	-9.35072					0.5425	-10.85					2.7906	-10.1865					0.5425	-11.0558
1.0054	45.6484					0.54375	-3.44983					1.2532	-8.94518					0.54375	-10.2688					2.7908	-10.2067					0.54375	-11.0416
1.0056	42.7201					0.545	-3.53522					1.2534	-8.61065					0.545	-9.53604					2.791	-10.2225					0.545	-11.0238
1.0058	40.1906					0.54625	-3.69033					1.2536	-8.34032					0.54625	-8.64804					2.7912	-10.2214					0.54625	-10.998
1.006	38.1349					0.5475	-3.92702					1.2538	-8.12686					0.5475	-7.60433					2.7914	-10.2155					0.5475	-10.959
1.0062	36.4999					0.54875	-4.21835					1.254	-7.96379					0.54875	-6.40872					2.7916	-10.2004					0.54875	-10.9008
1.0064	35.1779					0.55	-4.51879					1.2542	-7.84562					0.55	-5.07001					2.7918	-10.1798					0.55	-10.8163
1.0066	34.1692					0.55125	-4.79138					1.2544	-7.7661					0.55125	-3.60252					2.792	-10.1778					0.55125	-10.6979
1.0068	33.4481					0.5525	-5.02533					1.2546	-7.7218					0.5525	-2.02637					2.7922	-10.1796					0.5525	-10.5371
1.007	32.9612					0.55375	-5.23754					1.2548	-7.68989					0.55375	-0.367197					2.7924	-10.1577					0.55375	-10.3244
1.0072	32.7049					0.555	-5.46039					1.255	-7.61885					0.555	1.34458					2.7926	-10.1367					0.555	-10.0496
1.0074	32.6183					0.55625	-5.72342					1.2552	-7.51253					0.55625	3.075					2.7928	-10.1376					0.55625	-9.70179
1.0076	32.5722					0.5575	-6.03713					1.2554	-7.43155					0.5575	4.78827					2.793	-10.1488					0.5575	-9.27033
1.0078	32.5202					0.55875	-6.38377					1.2556	-7.38299					0.55875	6.44873					2.7932	-10.1691					0.55875	-8.7454
1.008	32.4649					0.56	-6.72068					1.2558	-7.35113					0.56	8.023					2.7934	-10.1882					0.56	-8.11939
1.0082	32.3868					0.56125	-6.99898					1.256	-7.34732					0.56125	9.48198					2.7936	-10.1944					0.56125	-7.38824
1.0084	32.3301					0.5625	-7.18907					1.2562	-7.36597					0.5625	10.8025					2.7938	-10.204					0.5625	-6.55293
1.0086	32.3148					0.56375	-7.29861					1.2564	-7.39764					0.56375	11.9682					2.794	-10.2224					0.56375	-5.62075
1.0088	32.2788					0.565	-7.37319					1.2566	-7.43846					0.565	12.97					2.7942	-10.2477					0.565	-4.60593
1.009	32.2445					0.56625	-7.47817					1.2568	-7.48739					0.56625	13.8057					2.7944	-10.27					0.56625	-3.52962
1.0092	32.2588					0.5675	-7.66751					1.257	-7.54585					0.5675	14.4794					2.7946	-10.265					0.5675	-2.41898
1.0094	32.2423					0.56875	-7.95697					1.2572	-7.60701					0.56875	15					2.7948	-10.2333					0.56875	-1.30538
1.0096	32.1573					0.57	-8.32173					1.2574	-7.64741					0.57	15.3805					2.795	-10.2017					0.57	-0.222059
1.0098	32.1042					0.57125	-8.71948					1.2576	-7.65817					0.57125	15.6366					2.7952	-10.1798					0.57125	0.798657
1.01	32.118					0.5725	-9.11887					1.2578	-7.67602					0.5725	15.7855					2.7954	-10.1507					0.5725	1.72794
1.0102	32.1505					0.57375	-9.51453					1.258	-7.71769					0.57375	15.8451					2.7956	-10.119					0.57375	2.54265
1.0104	32.1947					0.575	-9.9211					1.2582	-7.74799					0.575	15.833					2.7958	-10.0889					0.575	3.22675
1.0106	32.2172					0.57625	-10.3522					1.2584	-7.75406					0.57625	15.7657					2.796	-10.0442					0.57625	3.77202
1.0108	32.1703					0.5775	-10.8005					1.2586	-7.7497					0.5775	15.6583					2.7962	-10.0056					0.5775	4.17791
1.011	32.1096					0.57875	-11.2333					1.2588	-7.73742					0.57875	15.5234					2.7964	-9.99733					0.57875	4.45063
1.0112	32.0838					0.58	-11.6072					1.259	-7.73401					0.58	15.3711					2.7966	-9.99661					0.58	4.60183
1.0114	32.0606					0.58125	-11.8914					1.2592	-7.7396					0.58125	15.2081					2.7968	-8.16009					0.58125	4.64694
1.0116	32.0082					0.5825	-12.0842					1.2594	-7.72836					0.5825	15.038					2.797	-1.35502					0.5825	4.60351
1.0118	31.8941					0.58375	-12.214					1.2596	-7.69085					0.58375	14.8611					2.7972	10.6529					0.58375	4.48973
1.012	31.748					0.585	-12.3269					1.2598	-7.64297					0.585	14.6756					2.7974	25.7697					0.585	4.3231
1.0122	31.6723					0.58625	-12.4702					1.26	-7.59898					0.58625	14.478					2.7976	42.2063					0.58625	4.11939
1.0124	31.664					0.5875	-12.6789					1.2602	-7.54285					0.5875	14.265					2.7978	58.6803					0.5875	3.89182
1.0126	31.6687					0.58875	-12.9676					1.2604	-7.47129					0.58875	14.0339					2.798	74.3324					0.58875	3.6507
1.0128	31.726					0.59	-13.3291					1.2606	-7.40956					0.59	13.784					2.7982	88.576					0.59	3.40322
1.013	31.8194					0.59125	-13.7434					1.2608	-7.35541					0.59125	13.5167					2.7984	101.054					0.59125	3.15364
1.0132	31.8603					0.5925	-14.1922					1.261	-7.30086					0.5925	13.236					2.7986	111.643					0.5925	2.90367
1.0134	31.863					0.59375	-14.673					1.2612	-7.26791					0.59375	12.9479					2.7988	118.392					0.59375	2.65328
1.0136	31.8823					0.595	-15.1991					1.2614	-7.25744					0.595	12.6595					2.799	118.159					0.595	2.40149
1.0138	31.889					0.59625	-15.7854					1.2616	-7.2521					0.59625	12.3786					2.7992	111.115					0.59625	2.14725
1.014	31.8809					0.5975	-16.4279					1.2618	-7.2627					0.5975	12.1122					2.7994	99.6985					0.5975	1.89016
1.0142	31.8581					0.59875	-17.092					1.262	-7.29683					0.59875	11.8659					2.7996	85.8311					0.59875	1.63099
1.0144	31.7638					0.6	-17.7222					1.2622	-7.34131					0.6	11.6429					2.7998	71.0237					0.6	1.37195
1.0146	31.6738					0.60125	-18.2679					1.2624	-7.39283					0.60125	11.4439					2.8	56.3605					0.60125	1.11657
1.0148	31.7189					0.6025	-18.709					1.2626	-7.43361					0.6025	11.2666					2.8002	42.574					0.6025	0.869388
1.015	31.8265					0.60375	-19.0619					1.2628	-7.42807					0.60375	11.1065					2.8004	30.1618					0.60375	0.635395
1.0152	31.8864					0.605	-19.3648					1.263	-7.377					0.605	10.9577					2.8006	19.3916					0.605	0.419388
1.0154	31.9812					0.60625	-19.6527					1.2632	-7.31053					0.60625	10.8139					2.8008	10.3556					0.60625	0.225269
1.0156	32.1582					0.6075	-19.9386					1.2634	-7.25664					0.6075	10.6691					2.801	3.02705					0.6075	0.055423
1.0158	32.3288					0.60875	-20.207					1.2636	-7.22176					0.60875	10.5186					2.8012	-2.72657					0.60875	-0.089765
1.016	32.4616					0.61	-20.4191					1.2638	-7.18959					0.61	10.3598					2.8014	-7.07876					0.61	-0.212143
1.0162	32.5935					0.61125	-20.5267					1.264	-7.16922					0.61125	10.192					2.8016	-10.2079					0.61125	-0.315684
1.0164	32.701					0.6125	-20.4828					1.2642	-7.18146					0.6125	10.0163					2.8018	-12.3101					0.6125	-0.406004
1.0166	32.7421					0.61375	-20.2488					1.2644	-7.22366					0.61375	9.83496					2.802	-13.572					0.61375	-0.489614
1.0168	32.7509					0.615	-19.7945					1.2646	-7.27557					0.615	9.65103					2.8022	-14.155					0.615	-0.573038
1.017	32.7257					0.61625	-19.0949					1.2648	-7.31512					0.61625	9.46776					2.8024	-14.2366					0.61625	-0.661903
1.0172	32.6432					0.6175	-18.1268					1.265	-7.34952					0.6175	9.28797					2.8026	-13.985					0.6175	-0.760204
1.0174	32.5564					0.61875	-16.8684					1.2652	-7.39482					0.61875	9.11357					2.8028	-13.4984					0.61875	-0.869896
1.0176	32.4531					0.62	-15.3112					1.2654	-7.45267					0.62	8.9451					2.803	-12.8544					0.62	-0.990803
1.0178	32.2585					0.62125	-13.4802					1.2656	-7.51623					0.62125	8.78152					2.8032	-12.1464					0.62125	-1.12085
1.018	32.0073					0.6225	-11.4471					1.2658	-7.56574					0.6225	8.62034					2.8034	-11.4335					0.6225	-1.25656
1.0182	31.7634					0.62375	-9.32743					1.266	-7.59242					0.62375	8.458					2.8036	-10.7381					0.62375	-1.39364
1.0184	31.5497					0.625	-7.25683					1.2662	-7.609					0.625	8.29054					2.8038	-10.0839					0.625	-1.52757
1.0186	24.9774					0.62625	-5.35863					1.2664	-6.01731					0.62625	8.11436					2.804	-9.48501					0.62625	-1.65416
1.0188	1.422					0.6275	-3.71381					1.2666	-0.153539					0.6275	7.9269					2.8042	-8.9512					0.6275	-1.77011
1.019	-39.2985					0.62875	-2.34842					1.2668	9.99321					0.62875	7.72722					2.8044	-8.50663					0.62875	-1.87345
1.0192	-89.9287					0.63	-1.24426					1.267	22.5247					0.63	7.51631					2.8046	-8.15095					0.63	-1.96378
1.0194	-144.813					0.63125	-0.362105					1.2672	35.993					0.63125	7.29695					2.8048	-7.85202					0.63125	-2.04235
1.0196	-199.753					0.6325	0.338702					1.2674	49.3723					0.6325	7.07357					2.805	-7.61101					0.6325	-2.1118
1.0198	-251.798					0.63375	0.890195					1.2676	61.9278					0.63375	6.85164					2.8052	-7.43853					0.63375	-2.17567
1.02	-299.032					0.635	1.31605					1.2678	73.2264					0.635	6.63712					2.8054	-7.30695					0.635	-2.23787
1.0202	-340.369					0.63625	1.63942					1.268	83.0936					0.63625	6.43567					2.8056	-7.21235					0.63625	-2.30216
1.0204	-375.364					0.6375	1.8901					1.2682	89.8795					0.6375	6.25191					2.8058	-7.16509					0.6375	-2.37171
1.0206	-396.223					0.63875	2.10344					1.2684	90.9749					0.63875	6.08863					2.806	-7.1333					0.63875	-2.44892
1.0208	-390.804					0.64	2.31162					1.2686	86.4234					0.64	5.94635					2.8062	-7.09423					0.64	-2.53526
1.021	-360.405					0.64125	2.53475					1.2688	78.1473					0.64125	5.82312					2.8064	-7.06808					0.64125	-2.63133
1.0212	-315.105					0.6425	2.77747					1.269	67.7205					0.6425	5.71468					2.8066	-7.07178					0.6425	-2.73682
1.0214	-262.462					0.64375	3.03104					1.2692	56.3707					0.64375	5.61498					2.8068	-7.11041					0.64375	-2.85057
1.0216	-207.924					0.645	3.2773					1.2694	44.998					0.645	5.51694					2.807	-7.17318					0.645	-2.97059
1.0218	-155.34					0.64625	3.49271					1.2696	34.2412					0.64625	5.41333					2.8072	-7.22798					0.64625	-3.09426
1.022	-107.348					0.6475	3.65409					1.2698	24.5073					0.6475	5.29775					2.8074	-7.27642					0.6475	-3.21855
1.0222	-65.4123					0.64875	3.74487					1.27	16					0.64875	5.16533					2.8076	-7.33246					0.64875	-3.34044
1.0224	-30.0825					0.65	3.7598					1.2702	8.80628					0.65	5.01327					2.8078	-7.37446					0.65	-3.45733
1.0226	-1.45993					0.65125	3.7076					1.2704	2.9327					0.65125	4.84105					2.808	-7.39878					0.65125	-3.56733
1.0228	20.7128					0.6525	3.60932					1.2706	-1.70303					0.6525	4.65042					2.8082	-7.43094					0.6525	-3.66955
1.023	37.0379					0.65375	3.49087					1.2708	-5.23851					0.65375	4.44505					2.8084	-7.46775					0.65375	-3.76417
1.0232	48.1663					0.655	3.37351					1.271	-7.8152					0.655	4.23003					2.8086	-7.48171					0.655	-3.85232
1.0234	54.8225					0.65625	3.26885					1.2712	-9.59036					0.65625	4.01113					2.8088	-7.48496					0.65625	-3.93587
1.0236	57.9006					0.6575	3.18004					1.2714	-10.7343					0.6575	3.79412					2.809	-7.50809					0.6575	-4.0171
1.0238	58.1887					0.65875	3.10669					1.2716	-11.3738					0.65875	3.58403					2.8092	-7.53314					0.65875	-4.0984
1.024	56.3724					0.66	3.05067					1.2718	-11.617					0.66	3.38457					2.8094	-7.54486					0.66	-4.18185
1.0242	53.1295					0.66125	3.01732					1.272	-11.606					0.66125	3.19776					2.8096	-7.55564					0.66125	-4.26894
1.0244	48.9368					0.6625	3.0101					1.2722	-11.452					0.6625	3.02371					2.8098	-7.55572					0.6625	-4.36031
1.0246	44.1568					0.66375	3.02438					1.2724	-11.186					0.66375	2.8608					2.81	-7.55433					0.66375	-4.45568
1.0248	39.193					0.665	3.04617					1.2726	-10.8291					0.665	2.70605					2.8102	-7.58557					0.665	-4.55385
1.025	34.3149					0.66625	3.05686					1.2728	-10.4225					0.66625	2.55569					2.8104	-7.63457					0.66625	-4.65281
1.0252	29.673					0.6675	3.04073					1.273	-9.99914					0.6675	2.40585					2.8106	-7.66067					0.6675	-4.75011
1.0254	25.4112					0.66875	2.98903					1.2732	-9.57774					0.66875	2.25339					2.8108	-7.68095					0.66875	-4.84331
1.0256	21.5435					0.67	2.89894					1.2734	-9.1815					0.67	2.09651					2.811	-7.72621					0.67	-4.93062
1.0258	18.0261					0.67125	2.77068					1.2736	-8.83009					0.67125	1.93512					2.8112	-7.76633					0.67125	-5.01133
1.026	14.8913					0.6725	2.60648					1.2738	-8.50648					0.6725	1.77091					2.8114	-7.78174					0.6725	-5.08616
1.0262	12.1776					0.67375	2.41182					1.274	-8.21535					0.67375	1.60716					2.8116	-7.79969					0.67375	-5.15719
1.0264	9.94881					0.675	2.19644					1.2742	-7.99613					0.675	1.44823					2.8118	-7.82492					0.675	-5.22766
1.0266	8.21604					0.67625	1.97398					1.2744	-7.83516					0.67625	1.2988					2.812	-7.84787					0.67625	-5.30142
1.0268	6.8404					0.6775	1.76227					1.2746	-7.71155					0.6775	1.16304					2.8122	-7.88696					0.6775	-5.38225
1.027	5.71533					0.67875	1.58239					1.2748	-7.63624					0.67875	1.0437					2.8124	-7.94344					0.67875	-5.47321
1.0272	4.84067					0.68	1.45279					1.275	-7.59363					0.68	0.94139					2.8126	-8.00524					0.68	-5.576
1.0274	4.18695					0.68125	1.37939					1.2752	-7.56245					0.68125	0.854081					2.8128	-8.07606					0.68125	-5.69056
1.0276	3.63947					0.6825	1.34789					1.2754	-7.5474					0.6825	0.777135					2.813	-8.13477					0.6825	-5.81482
1.0278	3.13668					0.68375	1.32594					1.2756	-7.55867					0.68375	0.703782					2.8132	-8.16421					0.68375	-5.9447
1.028	2.69509					0.685	1.27481					1.2758	-7.58908					0.685	0.625974					2.8134	-8.17844					0.685	-6.0743
1.0282	2.27564					0.68625	1.16643					1.276	-7.62009					0.68625	0.535484					2.8136	-8.18212					0.68625	-6.19632
1.0284	1.84457					0.6875	0.997606					1.2762	-7.64468					0.6875	0.425047					2.8138	-8.19457					0.6875	-6.30266
1.0286	1.43745					0.68875	0.791465					1.2764	-7.67165					0.68875	0.289371					2.814	-8.24352					0.68875	-6.38524
1.0288	1.09126					0.69	0.583944					1.2766	-7.70315					0.69	0.125828					2.8142	-8.31114					0.69	-6.43693
1.029	0.748553					0.69125	0.403943					1.2768	-7.7215					0.69125	-0.0653					2.8144	-8.37443					0.69125	-6.45231
1.0292	0.331835					0.6925	0.258079					1.277	-7.70682					0.6925	-0.28102					2.8146	-8.43002					0.6925	-6.42831
1.0294	-0.098552					0.69375	0.128445					1.2772	-7.67623					0.69375	-0.516176					2.8148	-8.45915					0.69375	-6.3643
1.0296	-0.492689					0.695	-0.016203					1.2774	-7.66284					0.695	-0.764271					2.815	-8.45956					0.695	-6.26202
1.0298	-0.848974					0.69625	-0.201805					1.2776	-7.65791					0.69625	-1.01844					2.8152	-8.45748					0.69625	-6.1252
1.03	-1.11618					0.6975	-0.430236					1.2778	-7.65357					0.6975	-1.27242					2.8154	-8.44645					0.6975	-5.95918
1.0302	-1.34458					0.69875	-0.672593					1.278	-7.67701					0.69875	-1.52141					2.8156	-8.40603					0.69875	-5.77055
1.0304	-1.58312					0.7	-0.882657					1.2782	-7.72385					0.7	-1.76281					2.8158	-8.36398					0.7	-5.56665
1.0306	-1.74322					0.70125	-1.02363					1.2784	-7.76864					0.70125	-1.99679					2.816	-8.36267					0.70125	-5.35512
1.0308	-1.84408					0.7025	-1.09174					1.2786	-7.81219					0.7025	-2.22626					2.8162	-8.39988					0.7025	-5.14342
1.031	-1.96223					0.70375	-1.12117					1.2788	-7.84565					0.70375	-2.45633					2.8164	-8.45565					0.70375	-4.93851
1.0312	-2.05301					0.705	-1.16691					1.279	-7.84785					0.705	-2.6933					2.8166	-8.51282					0.705	-4.74654
1.0314	-2.1357					0.70625	-1.27798					1.2792	-7.81509					0.70625	-2.94345					2.8168	-6.71735					0.70625	-4.57274
1.0316	-2.26989					0.7075	-1.47652					1.2794	-7.7751					0.7075	-3.21176					2.817	0.068016					0.7075	-4.42132
1.0318	-2.44851					0.70875	-1.75294					1.2796	-7.74294					0.70875	-3.50088					2.8172	12.0537					0.70875	-4.29558
1.032	-2.70345					0.71	-2.07698					1.2798	-7.71454					0.71	-3.81036					2.8174	27.1752					0.71	-4.19807
1.0322	-2.98318					0.71125	-2.41592					1.28	-7.70538					0.71125	-4.13638					2.8176	43.6771					0.71125	-4.13077
1.0324	-3.20243					0.7125	-2.75042					1.2802	-7.69295					0.7125	-4.47212					2.8178	60.2233					0.7125	-4.09529
1.0326	-3.421					0.71375	-3.08097					1.2804	-7.65262					0.71375	-4.80874					2.818	75.9069					0.71375	-4.0929
1.0328	-3.65498					0.715	-3.42177					1.2806	-7.61902					0.715	-5.13677					2.8182	90.1746					0.715	-4.12451
1.033	-3.83083					0.71625	-3.78499					1.2808	-7.59752					0.71625	-5.44772					2.8184	102.706					0.71625	-4.19049
1.0332	-3.95912					0.7175	-4.16508					1.281	-7.57575					0.7175	-5.7356					2.8186	113.367					0.7175	-4.29043
1.0334	-4.06403					0.71875	-4.53491					1.2812	-7.58167					0.71875	-5.99816					2.8188	120.176					0.71875	-4.4229
1.0336	-4.11549					0.72	-4.85611					1.2814	-7.61829					0.72	-6.23754					2.819	119.937					0.72	-4.58518
1.0338	-4.16292					0.72125	-5.09616					1.2816	-7.66803					0.72125	-6.46026					2.8192	112.776					0.72125	-4.77323
1.034	-4.26574					0.7225	-5.24381					1.2818	-7.72947					0.7225	-6.67641					2.8194	101.166					0.7225	-4.98178
1.0342	-4.39542					0.72375	-5.31567					1.282	-7.78462					0.72375	-6.89827					2.8196	87.0785					0.72375	-5.20465
1.0344	-4.51804					0.725	-5.3507					1.2822	-7.81692					0.725	-7.13833					2.8198	72.0389					0.725	-5.43515
1.0346	-4.61108					0.72625	-5.39833					1.2824	-7.84956					0.72625	-7.40739					2.82	57.1609					0.72625	-5.6666
1.0348	-4.65945					0.7275	-5.50538					1.2826	-7.90396					0.7275	-7.71277					2.8202	43.1914					0.7275	-5.8929
1.035	-4.70623					0.72875	-5.70436					1.2828	-7.95649					0.72875	-8.05719					2.8204	30.605					0.72875	-6.10915
1.0352	-4.80885					0.73	-6.00639					1.283	-7.99069					0.73	-8.4384					2.8206	19.6654					0.73	-6.31213
1.0354	-4.95504					0.73125	-6.40049					1.2832	-8.01064					0.73125	-8.84953					2.8208	10.4693					0.73125	-6.50056
1.0356	-5.11058					0.7325	-6.8593					1.2834	-8.01781					0.7325	-9.28033					2.821	2.99617					0.7325	-6.67495
1.0358	-5.29755					0.73375	-7.349					1.2836	-8.03288					0.73375	-9.71869					2.8212	-2.85671					0.73375	-6.83731
1.036	-5.53231					0.735	-7.83897					1.2838	-8.06086					0.735	-10.1525					2.8214	-7.26935					0.735	-6.99061
1.0362	-5.77767					0.73625	-8.30786					1.284	-8.0839					0.73625	-10.5712					2.8216	-10.4436					0.73625	-7.13816
1.0364	-6.04579					0.7375	-8.74305					1.2842	-8.09837					0.7375	-10.9673					2.8218	-12.5661					0.7375	-7.28302
1.0366	-6.32889					0.73875	-9.13702					1.2844	-8.1052					0.73875	-11.3364					2.822	-13.8466					0.73875	-7.42748
1.0368	-6.56945					0.74	-9.48487					1.2846	-8.1089					0.74	-11.6785					2.8222	-14.4965					0.74	-7.57284
1.037	-6.82549					0.74125	-9.78304					1.2848	-8.09469					0.74125	-11.9964					2.8224	-14.6723					0.74125	-7.71921
1.0372	-7.15753					0.7425	-10.0301					1.285	-8.04888					0.7425	-12.2959					2.8226	-14.4965					0.7425	-7.86565
1.0374	-7.51304					0.74375	-10.2298					1.2852	-7.99629					0.74375	-12.584					2.8228	-14.0948					0.74375	-8.01042
1.0376	-7.85264					0.745	-10.3947					1.2854	-7.94607					0.745	-12.8676					2.823	-13.5623					0.745	-8.15134
1.0378	-8.15864					0.74625	-10.5486					1.2856	-7.88898					0.74625	-13.1523					2.8232	-12.9348					0.74625	-8.28636
1.038	-8.42559					0.7475	-10.7244					1.2858	-7.84608					0.7475	-13.4417					2.8234	-12.2517					0.7475	-8.41403
1.0382	-8.67461					0.74875	-10.9562					1.286	-7.846					0.74875	-13.7367					2.8236	-11.5864					0.74875	-8.53402
1.0384	-8.86674					0.75	-11.2681					1.2862	-7.87593					0.75	-14.0357					2.8238	-10.9735					0.75	-8.64741
1.0386	-14.8486					0.75125	-11.6655					1.2864	-6.31638					0.75125	-14.3345					2.824	-10.4029					0.75125	-8.75671
1.0388	-36.3948					0.7525	-12.1354					1.2866	-0.517733					0.7525	-14.6271					2.8242	-9.88514					0.7525	-8.86558
1.039	-73.6837					0.75375	-12.6529					1.2868	9.57052					0.75375	-14.9065					2.8244	-9.44843					0.75375	-8.97833
1.0392	-120.061					0.755	-13.1887					1.287	22.1151					0.755	-15.1647					2.8246	-9.08929					0.755	-9.09924
1.0394	-170.344					0.75625	-13.7161					1.2872	35.651					0.75625	-15.3941					2.8248	-8.80973					0.75625	-9.23186
1.0396	-220.685					0.7575	-14.215					1.2874	49.0977					0.7575	-15.5881					2.825	-8.63105					0.7575	-9.37822
1.0398	-268.384					0.75875	-14.6722					1.2876	61.685					0.75875	-15.7415					2.8252	-8.52616					0.75875	-9.53836
1.04	-311.681					0.76	-15.0805					1.2878	72.9404					0.76	-15.8513					2.8254	-8.45706					0.76	-9.70999
1.0402	-349.579					0.76125	-15.4418					1.288	82.6793					0.76125	-15.9164					2.8256	-8.40639					0.76125	-9.88864
1.0404	-381.67					0.7625	-15.773					1.2882	89.3096					0.7625	-15.9377					2.8258	-8.36446					0.7625	-10.0681
1.0406	-400.651					0.76375	-16.1092					1.2884	90.2704					0.76375	-15.9176					2.826	-8.35028					0.76375	-10.2414
1.0408	-395.097					0.765	-16.4925					1.2886	85.6087					0.765	-15.8589					2.8262	-8.36105					0.765	-10.4015
1.041	-366.153					0.76625	-16.9537					1.2888	77.2576					0.76625	-15.7641					2.8264	-8.35814					0.76625	-10.5426
1.0412	-323.269					0.7675	-17.4949					1.289	66.7883					0.7675	-15.6345					2.8266	-8.34063					0.7675	-10.6611
1.0414	-273.565					0.76875	-18.0871					1.2892	55.4253					0.76875	-15.4692					2.8268	-8.3276					0.76875	-10.7561
1.0416	-222.139					0.77	-18.6858					1.2894	44.0832					0.77	-15.2652					2.827	-8.30421					0.77	-10.8297
1.0418	-172.522					0.77125	-19.2563					1.2896	33.3734					0.77125	-15.0162					2.8272	-8.27048					0.77125	-10.8866
1.042	-127.097					0.7725	-19.7888					1.2898	23.6904					0.7725	-14.7134					2.8274	-8.25286					0.7725	-10.9337
1.0422	-87.2404					0.77375	-20.2947					1.29	15.2556					0.77375	-14.3457					2.8276	-8.2578					0.77375	-10.9787
1.0424	-53.5512					0.775	-20.7836					1.2902	8.11964					0.775	-13.8997					2.8278	-8.28691					0.775	-11.029
1.0426	-26.1603					0.77625	-21.2407					1.2904	2.27201					0.77625	-13.3608					2.828	-8.32839					0.77625	-11.0906
1.0428	-4.79302					0.7775	-21.6186					1.2906	-2.33177					0.7775	-12.7141					2.8282	-8.34832					0.7775	-11.167
1.043	11.1333					0.77875	-21.85					1.2908	-5.83796					0.77875	-11.9449					2.8284	-8.35381					0.77875	-11.2586
1.0432	22.3336					0.78	-21.8698					1.291	-8.42283					0.78	-11.0405					2.8286	-8.37429					0.78	-11.3625
1.0434	29.6206					0.78125	-21.6345					1.2912	-10.2234					0.78125	-9.99174					2.8288	-8.39514					0.78125	-11.4731
1.0436	33.7483					0.7825	-21.1285					1.2914	-11.3926					0.7825	-8.79406					2.829	-8.41816					0.7825	-11.583
1.0438	35.2904					0.78375	-20.3566					1.2916	-12.0953					0.78375	-7.44909					2.8292	-8.46601					0.78375	-11.6837
1.044	34.8283					0.785	-19.3323					1.2918	-12.4355					0.785	-5.96528					2.8294	-8.52054					0.785	-11.7668
1.0442	32.9807					0.78625	-18.0694					1.292	-12.4789					0.78625	-4.35836					2.8296	-8.56648					0.78625	-11.8244
1.0444	30.2649					0.7875	-16.5827					1.2922	-12.3138					0.7875	-2.65112					2.8298	-8.60482					0.7875	-11.8502
1.0446	27.0613					0.78875	-14.8949					1.2924	-12.0099					0.78875	-0.872548					2.83	-8.62285					0.78875	-11.8387
1.0448	23.6149					0.79	-13.0436					1.2926	-11.598					0.79	0.943662					2.8302	-8.63215					0.79	-11.7859
1.045	20.1262					0.79125	-11.0881					1.2928	-11.125					0.79125	2.76112					2.8304	-8.6637					0.79125	-11.6879
1.0452	16.8485					0.7925	-9.10878					1.293	-10.6542					0.7925	4.54312					2.8306	-8.70915					0.7925	-11.5403
1.0454	13.933					0.79375	-7.19586					1.2932	-10.2189					0.79375	6.25516					2.8308	-8.74081					0.79375	-11.3378
1.0456	11.3501					0.795	-5.43089					1.2934	-9.83802					0.795	7.86729					2.831	-8.75465					0.795	-11.0727
1.0458	9.12324					0.79625	-3.86925					1.2936	-9.5334					0.79625	9.35577					2.8312	-8.75742					0.79625	-10.7356
1.046	7.33515					0.7975	-2.52876					1.2938	-9.29417					0.7975	10.7039					2.8314	-8.74323					0.7975	-10.3156
1.0462	5.9497					0.79875	-1.38851					1.294	-9.1084					0.79875	11.9017					2.8316	-8.71834					0.79875	-9.80125
1.0464	4.89552					0.8	-0.401788					1.2942	-8.98121					0.8	12.9454					2.8318	-8.70064					0.8	-9.18269
1.0466	4.14536					0.80125	0.479737					1.2944	-8.87518					0.80125	13.836					2.832	-8.68247					0.80125	-8.45341
1.0468	3.58591					0.8025	1.28479					1.2946	-8.75819					0.8025	14.5776					2.8322	-8.65889					0.8025	-7.61227
1.047	3.13748					0.80375	2.0155					1.2948	-8.64753					0.80375	15.1766					2.8324	-8.64012					0.80375	-6.66499
1.0472	2.88601					0.805	2.6541					1.295	-8.54421					0.805	15.6408					2.8326	-8.63434					0.805	-5.62492
1.0474	2.77527					0.80625	3.17752					1.2952	-8.45715					0.80625	15.979					2.8328	-8.65993					0.80625	-4.51294
1.0476	2.67302					0.8075	3.57272					1.2954	-8.41715					0.8075	16.2012					2.833	-8.72338					0.8075	-3.35647
1.0478	2.67479					0.80875	3.84538					1.2956	-8.41227					0.80875	16.3182					2.8332	-8.79748					0.80875	-2.18756
1.048	2.83037					0.81	4.01895					1.2958	-8.41074					0.81	16.3421					2.8334	-8.86431					0.81	-1.0404
1.0482	3.01824					0.81125	4.12587					1.296	-8.41637					0.81125	16.2856					2.8336	-8.91861					0.81125	0.05137
1.0484	3.18984					0.8125	4.19681					1.2962	-8.42543					0.8125	16.1625					2.8338	-8.95303					0.8125	1.05738
1.0486	3.36412					0.81375	4.25345					1.2964	-8.42477					0.81375	15.9872					2.834	-8.98977					0.81375	1.95273
1.0488	3.52537					0.815	4.30618					1.2966	-8.43285					0.815	15.7737					2.8342	-9.02618					0.815	2.71953
1.049	3.66113					0.81625	4.35804					1.2968	-8.45308					0.81625	15.5357					2.8344	-9.02293					0.81625	3.34756
1.0492	3.79286					0.8175	4.41307					1.297	-8.4717					0.8175	15.2852					2.8346	-8.98775					0.8175	3.83414
1.0494	3.9143					0.81875	4.48272					1.2972	-8.477					0.81875	15.0317					2.8348	-8.95189					0.81875	4.18332
1.0496	4.04702					0.82	4.58438					1.2974	-8.4744					0.82	14.782					2.835	-8.91315					0.82	4.40459
1.0498	4.27275					0.82125	4.73119					1.2976	-8.47976					0.82125	14.5392					2.8352	-8.86328					0.82125	4.51139
1.05	4.55031					0.8225	4.91951					1.2978	-8.47231					0.8225	14.3035					2.8354	-8.82376					0.8225	4.51966
1.0502	4.81188					0.82375	5.12448					1.298	-8.44552					0.82375	14.0728					2.8356	-8.81258					0.82375	4.44643
1.0504	5.11074					0.825	5.30752					1.2982	-8.4191					0.825	13.8439					2.8358	-8.80978					0.825	4.30872
1.0506	5.45077					0.82625	5.43137					1.2984	-8.37884					0.82625	13.6137					2.836	-8.81173					0.82625	4.1225
1.0508	5.80753					0.8275	5.47484					1.2986	-8.31595					0.8275	13.3803					2.8362	-8.83025					0.8275	3.902
1.051	6.19657					0.82875	5.4394					1.2988	-8.26727					0.82875	13.1438					2.8364	-8.83053					0.82875	3.65919
1.0512	6.60468					0.83	5.3438					1.299	-8.24839					0.83	12.9064					2.8366	-8.78958					0.83	3.40339
1.0514	7.01297					0.83125	5.21087					1.2992	-8.22856					0.83125	12.6727					2.8368	-6.87221					0.83125	3.14127
1.0516	7.39267					0.8325	5.05553					1.2994	-8.19621					0.8325	12.4483					2.837	0.096473					0.8325	2.87691
1.0518	7.69413					0.83375	4.88206					1.2996	-8.16801					0.83375	12.2395					2.8372	12.3435					0.83375	2.61219
1.052	7.94016					0.835	4.69057					1.2998	-8.13432					0.835	12.052					2.8374	27.7288					0.835	2.34723
1.0522	8.22292					0.83625	4.48596					1.3	-8.07274					0.83625	11.89					2.8376	44.4407					0.83625	2.08111
1.0524	8.52365					0.8375	4.28288					1.3002	-8.00868					0.8375	11.7548					2.8378	61.1816					0.8375	1.81263
1.0526	8.78255					0.83875	4.10511					1.3004	-7.95277					0.83875	11.6451					2.838	77.0724					0.83875	1.54097
1.0528	9.04225					0.84	3.97993					1.3006	-7.86507					0.84	11.5561					2.8382	91.5139					0.84	1.26634
1.053	9.31232					0.84125	3.92695					1.3008	-7.75417					0.84125	11.4802					2.8384	104.151					0.84125	0.990272
1.0532	9.58427					0.8425	3.9465					1.301	-7.65878					0.8425	11.408					2.8386	114.858					0.8425	0.715714
1.0534	9.87661					0.84375	4.01537					1.3012	-7.58669					0.84375	11.3294					2.8388	121.655					0.84375	0.446701
1.0536	10.1487					0.845	4.09232					1.3014	-7.55028					0.845	11.2351					2.839	121.366					0.845	0.187893
1.0538	10.3924					0.84625	4.12964					1.3016	-7.53997					0.84625	11.1179					2.8392	114.14					0.84625	-0.056021
1.054	10.6933					0.8475	4.0875					1.3018	-7.52783					0.8475	10.9744					2.8394	102.458					0.8475	-0.280898
1.0542	11.084					0.84875	3.94677					1.302	-7.51892					0.84875	10.805					2.8396	88.3006					0.84875	-0.483679
1.0544	11.4769					0.85	3.71389					1.3022	-7.50027					0.85	10.6137					2.8398	73.1637					0.85	-0.662824
1.0546	11.8351					0.85125	3.41555					1.3024	-7.45037					0.85125	10.408					2.84	58.1428					0.85125	-0.818537
1.0548	12.2373					0.8525	3.08672					1.3026	-7.39286					0.8525	10.1969					2.8402	44.0352					0.8525	-0.952729
1.055	12.6666					0.85375	2.757					1.3028	-7.33956					0.85375	9.99011					2.8404	31.3458					0.85375	-1.06877
1.0552	13.0238					0.855	2.44307					1.303	-7.2744					0.855	9.79618					2.8406	20.3322					0.855	-1.17108
1.0554	13.3373					0.85625	2.15182					1.3032	-7.21645					0.85625	9.62162					2.8408	11.0901					0.85625	-1.26452
1.0556	13.6697					0.8575	1.89117					1.3034	-7.17399					0.8575	9.46965					2.841	3.57685					0.8575	-1.35386
1.0558	13.9748					0.85875	1.67867					1.3036	-7.11149					0.85875	9.33986					2.8412	-2.33341					0.85875	-1.44318
1.056	14.2607					0.86	1.53742					1.3038	-7.01717					0.86	9.22821					2.8414	-6.78839					0.86	-1.53561
1.0562	14.6141					0.86125	1.47956					1.304	-6.90386					0.86125	9.12769					2.8416	-9.99178					0.86125	-1.63305
1.0564	15.0041					0.8625	1.49074					1.3042	-6.77813					0.8625	9.02937					2.8418	-12.1791					0.8625	-1.73609
1.0566	15.3871					0.86375	1.52948					1.3044	-6.66463					0.86375	8.92373					2.842	-13.5433					0.86375	-1.84404
1.0568	15.7579					0.865	1.54374					1.3046	-6.57955					0.865	8.8021					2.8422	-14.2461					0.865	-1.9552
1.057	16.1001					0.86625	1.49276					1.3048	-6.49697					0.86625	8.65802					2.8424	-14.4397					0.86625	-2.06713
1.0572	16.5015					0.8675	1.35881					1.305	-6.42658					0.8675	8.48819					2.8426	-14.256					0.8675	-2.17714
1.0574	17.0279					0.86875	1.14463					1.3052	-6.38961					0.86875	8.29297					2.8428	-13.8061					0.86875	-2.28276
1.0576	17.5967					0.87	0.863316					1.3054	-6.34012					0.87	8.07606					2.843	-13.2057					0.87	-2.38232
1.0578	18.0838					0.87125	0.530573					1.3056	-6.23325					0.87125	7.84392					2.8432	-12.5517					0.87125	-2.47532
1.058	18.4354					0.8725	0.162431					1.3058	-6.10652					0.8725	7.60473					2.8434	-11.8857					0.8725	-2.56254
1.0582	18.7155					0.87375	-0.224316					1.306	-5.99977					0.87375	7.3672					2.8436	-11.2368					0.87375	-2.64599
1.0584	19.0809					0.875	-0.612382					1.3062	-5.87784					0.875	7.13945					2.8438	-10.6472					0.875	-2.72853
1.0586	13.3028					0.87625	-0.986289					1.3064	-4.11616					0.87625	6.92801					2.844	-10.1307					0.87625	-2.81342
1.0588	-9.15293					0.8775	-1.33427					1.3066	1.90085					0.8775	6.73708					2.8442	-9.67305					0.8775	-2.90372
1.059	-48.5385					0.87875	-1.64595					1.3068	12.1805					0.87875	6.5683					2.8444	-9.27692					0.87875	-3.00169
1.0592	-97.7367					0.88	-1.90854					1.307	24.8619					0.88	6.42075					2.8446	-8.93901					0.88	-3.10828
1.0594	-151.192					0.88125	-2.10839					1.3072	38.4748					0.88125	6.29129					2.8448	-8.64317					0.88125	-3.22295
1.0596	-204.775					0.8825	-2.23976					1.3074	51.9927					0.8825	6.17509					2.845	-8.41244					0.8825	-3.34364
1.0598	-255.583					0.88375	-2.31637					1.3076	64.7232					0.88375	6.0664					2.8452	-8.25863					0.88375	-3.4669
1.06	-301.733					0.885	-2.37592					1.3078	76.2113					0.885	5.95938					2.8454	-8.15014					0.885	-3.5883
1.0602	-342.154					0.88625	-2.47065					1.308	86.2078					0.88625	5.84886					2.8456	-8.08397					0.88625	-3.70302
1.0604	-376.406					0.8875	-2.6478					1.3082	93.0593					0.8875	5.73097					2.8458	-8.06003					0.8875	-3.80659
1.0606	-396.676					0.88875	-2.93065					1.3084	94.2012					0.88875	5.60358					2.846	-8.05577					0.88875	-3.89572
1.0608	-390.773					0.89	-3.30979					1.3086	89.671					0.89	5.4664					2.8462	-8.07415					0.89	-3.96895
1.061	-359.981					0.89125	-3.74874					1.3088	81.4073					0.89125	5.32071					2.8464	-8.12723					0.89125	-4.02707
1.0612	-314.402					0.8925	-4.2016					1.309	71.0275					0.8925	5.16912					2.8466	-8.20438					0.8925	-4.0732
1.0614	-261.544					0.89375	-4.63301					1.3092	59.7625					0.89375	5.01514					2.8468	-8.28308					0.89375	-4.11256
1.0616	-206.776					0.895	-5.029					1.3094	48.5037					0.895	4.86261					2.847	-8.34789					0.895	-4.15176
1.0618	-153.842					0.89625	-5.39292					1.3096	37.8639					0.89625	4.71506					2.8472	-8.39519					0.89625	-4.19783
1.062	-105.293					0.8975	-5.73142					1.3098	28.2422					0.8975	4.57517					2.8474	-8.44191					0.8975	-4.25713
1.0622	-62.6526					0.89875	-6.04218					1.31	19.8705					0.89875	4.44428					2.8476	-8.49218					0.89875	-4.33425
1.0624	-26.5494					0.9	-6.31281					1.3102	12.8039					0.9	4.32202					2.8478	-8.52374					0.9	-4.43122
1.0626	2.90938					0.90125	-6.53055					1.3104	7.00491					0.90125	4.206					2.848	-8.53748					0.90125	-4.54705
1.0628	25.9689					0.9025	-6.69361					1.3106	2.43688					0.9025	4.09187					2.8482	-8.54963					0.9025	-4.67782
1.063	43.2691					0.90375	-6.81775					1.3108	-0.99583					0.90375	3.97371					2.8484	-8.55527					0.90375	-4.81715
1.0632	55.5988					0.905	-6.93492					1.311	-3.46787					0.905	3.8447					2.8486	-8.5483					0.905	-4.95701
1.0634	63.7027					0.90625	-7.08266					1.3112	-5.13536					0.90625	3.69812					2.8488	-8.54793					0.90625	-5.08875
1.0636	68.3551					0.9075	-7.28817					1.3114	-6.12613					0.9075	3.52851					2.849	-8.55222					0.9075	-5.20417
1.0638	70.2814					0.90875	-7.55771					1.3116	-6.59568					0.90875	3.3325					2.8492	-8.53627					0.90875	-5.29637
1.064	70.1215					0.91	-7.8768					1.3118	-6.69679					0.91	3.10949					2.8494	-8.5126					0.91	-5.3605
1.0642	68.4869					0.91125	-8.22084					1.312	-6.52177					0.91125	2.86193					2.8496	-8.49383					0.91125	-5.39395
1.0644	65.8345					0.9125	-8.56932					1.3122	-6.13499					0.9125	2.59521					2.8498	-8.46182					0.9125	-5.39642
1.0646	62.5596					0.91375	-8.91526					1.3124	-5.62562					0.91375	2.31719					2.85	-8.41967					0.91375	-5.36944
1.0648	59.033					0.915	-9.26465					1.3126	-5.06703					0.915	2.03733					2.8502	-8.38386					0.915	-5.31577
1.065	55.4132					0.91625	-9.62677					1.3128	-4.49173					0.91625	1.76552					2.8504	-8.35441					0.91625	-5.23864
1.0652	51.875					0.9175	-10.0016					1.313	-3.92986					0.9175	1.51094					2.8506	-8.32927					0.9175	-5.14123
1.0654	48.7016					0.91875	-10.3737					1.3132	-3.40527					0.91875	1.28089					2.8508	-8.32443					0.91875	-5.02629
1.0656	45.9654					0.92	-10.7174					1.3134	-2.93054					0.92	1.07992					2.851	-8.35561					0.92	-4.89607
1.0658	43.6277					0.92125	-11.0116					1.3136	-2.50793					0.92125	0.90934					2.8512	-8.40694					0.92125	-4.75245
1.066	41.7734					0.9225	-11.2542					1.3138	-2.10094					0.9225	0.767297					2.8514	-8.45757					0.9225	-4.5972
1.0662	40.4109					0.92375	-11.4655					1.314	-1.69131					0.92375	0.649283					2.8516	-8.48993					0.92375	-4.4325
1.0664	39.3827					0.925	-11.6792					1.3142	-1.31164					0.925	0.548973					2.8518	-8.49915					0.925	-4.26125
1.0666	38.5926					0.92625	-11.9291					1.3144	-0.964199					0.92625	0.459166					2.852	-8.50803					0.92625	-4.08744
1.0668	38.0352					0.9275	-12.2398					1.3146	-0.63638					0.9275	0.372603					2.8522	-8.52092					0.9275	-3.91626
1.067	37.6669					0.92875	-12.6199					1.3148	-0.336816					0.92875	0.282596					2.8524	-8.53336					0.92875	-3.75409
1.0672	37.4197					0.93	-13.062					1.315	-0.077371					0.93	0.183488					2.8526	-8.55343					0.93	-3.60826
1.0674	37.2504					0.93125	-13.5474					1.3152	0.139659					0.93125	0.07102					2.8528	-8.56399					0.93125	-3.48648
1.0676	37.0982					0.9325	-14.0566					1.3154	0.331303					0.9325	-0.057347					2.853	-8.55224					0.9325	-3.39619
1.0678	36.9338					0.93375	-14.5762					1.3156	0.494482					0.93375	-0.202299					2.8532	-8.53928					0.93375	-3.34374
1.068	36.8124					0.935	-15.1023					1.3158	0.611329					0.935	-0.362783					2.8534	-8.54036					0.935	-3.33369
1.0682	36.7701					0.93625	-15.6391					1.316	0.686442					0.93625	-0.536359					2.8536	-8.55684					0.93625	-3.36826
1.0684	36.7658					0.9375	-16.1891					1.3162	0.736474					0.9375	-0.719644					2.8538	-8.57935					0.9375	-3.44692
1.0686	36.7862					0.93875	-16.7434					1.3164	0.773147					0.93875	-0.908849					2.854	-8.5898					0.93875	-3.56643
1.0688	36.8615					0.94	-17.2815					1.3166	0.798497					0.94	-1.10039					2.8542	-8.59297					0.94	-3.72109
1.069	36.9248					0.94125	-17.7827					1.3168	0.824032					0.94125	-1.29155					2.8544	-8.61844					0.94125	-3.90331
1.0692	36.9242					0.9425	-18.2409					1.317	0.87461					0.9425	-1.48094					2.8546	-8.66937					0.9425	-4.10423
1.0694	36.9081					0.94375	-18.671					1.3172	0.948652					0.94375	-1.66881					2.8548	-8.71561					0.94375	-4.31464
1.0696	36.8493					0.945	-19.1022					1.3174	1.02011					0.945	-1.857					2.855	-8.74274					0.945	-4.52578
1.0698	36.731					0.94625	-19.5634					1.3176	1.07042					0.94625	-2.04867					2.8552	-8.75158					0.94625	-4.73011
1.07	36.6203					0.9475	-20.0673					1.3178	1.10884					0.9475	-2.24788					2.8554	-8.75058					0.9475	-4.92192
1.0702	36.5209					0.94875	-20.6059					1.318	1.13771					0.94875	-2.45887					2.8556	-8.74746					0.94875	-5.09775
1.0704	36.433					0.95	-21.1562					1.3182	1.13941					0.95	-2.68537					2.8558	-8.72753					0.95	-5.25652
1.0706	36.3544					0.95125	-21.6916					1.3184	1.1323					0.95125	-2.92999					2.856	-8.68481					0.95125	-5.39951
1.0708	36.2348					0.9525	-22.1907					1.3186	1.12802					0.9525	-3.19358					2.8562	-8.63056					0.9525	-5.53006
1.071	36.1235					0.95375	-22.6407					1.3188	1.1225					0.95375	-3.47495					2.8564	-8.58103					0.95375	-5.65298
1.0712	36.1114					0.955	-23.0376					1.319	1.13838					0.955	-3.77097					2.8566	-8.55124					0.955	-5.77383
1.0714	36.1871					0.95625	-23.3846					1.3192	1.1796					0.95625	-4.07714					2.8568	-6.6527					0.95625	-5.89823
1.0716	36.2945					0.9575	-23.6877					1.3194	1.22606					0.9575	-4.38827					2.857	0.323355					0.9575	-6.03108
1.0718	36.3628					0.95875	-23.9503					1.3196	1.26895					0.95875	-4.69944					2.8572	12.573					0.95875	-6.17599
1.072	36.3754					0.96	-24.1679					1.3198	1.3049					0.96	-5.00684					2.8574	27.9736					0.96	-6.33486
1.0722	36.4048					0.96125	-24.3289					1.32	1.33666					0.96125	-5.30846					2.8576	44.746					0.96125	-6.50771
1.0724	36.4737					0.9625	-24.4238					1.3202	1.37583					0.9625	-5.60448					2.8578	61.5605					0.9625	-6.69271
1.0726	36.5141					0.96375	-24.4565					1.3204	1.41811					0.96375	-5.89715					2.858	77.5054					0.96375	-6.88655
1.0728	36.4818					0.965	-24.4498					1.3206	1.44136					0.965	-6.19037					2.8582	92.0073					0.965	-7.08484
1.073	36.4082					0.96625	-24.4399					1.3208	1.44614					0.96625	-6.48889					2.8584	104.753					0.96625	-7.28276
1.0732	36.3258					0.9675	-24.4611					1.321	1.45238					0.9675	-6.7974					2.8586	115.614					0.9675	-7.47564
1.0734	36.2775					0.96875	-24.5304					1.3212	1.45887					0.96875	-7.11962					2.8588	122.556					0.96875	-7.65964
1.0736	36.2798					0.97	-24.6423					1.3214	1.46734					0.97	-7.45762					2.859	122.341					0.97	-7.83221
1.0738	36.3075					0.97125	-24.7757					1.3216	1.50476					0.97125	-7.81144					2.8592	115.139					0.97125	-7.99258
1.074	36.3524					0.9725	-24.9073					1.3218	1.57036					0.9725	-8.17907					2.8594	103.455					0.9725	-8.14182
1.0742	36.4108					0.97375	-25.0234					1.322	1.6156					0.97375	-8.55673					2.8596	89.2591					0.97375	-8.28267
1.0744	36.4842					0.975	-25.1217					1.3222	1.62477					0.975	-8.93935					2.8598	74.0823					0.975	-8.41897
1.0746	36.5616					0.97625	-25.2042					1.3224	1.62109					0.97625	-9.32126					2.86	59.0434					0.97625	-8.55487
1.0748	36.6523					0.9775	-25.27					1.3226	1.58964					0.9775	-9.69695					2.8602	44.9074					0.9775	-8.69386
1.075	36.7918					0.97875	-25.3117					1.3228	1.50681					0.97875	-10.062					2.8604	32.179					0.97875	-8.8381
1.0752	36.9693					0.98	-25.3187					1.323	1.38249					0.98	-10.4137					2.8606	21.1363					0.98	-8.98782
1.0754	37.1476					0.98125	-25.2867					1.3232	1.24521					0.98125	-10.7518					2.8608	11.8608					0.98125	-9.14113
1.0756	37.3131					0.9825	-25.2249					1.3234	1.09455					0.9825	-11.0783					2.861	4.31713					0.9825	-9.29406
1.0758	37.3921					0.98375	-25.1555					1.3236	0.922313					0.98375	-11.3973					2.8612	-1.5834					0.98375	-9.44087
1.076	37.3634					0.985	-25.1045					1.3238	0.759669					0.985	-11.7144					2.8614	-5.99841					0.985	-9.57471
1.0762	37.3222					0.98625	-25.0901					1.324	0.601237					0.98625	-12.0356					2.8616	-9.13631					0.98625	-9.68845
1.0764	37.2499					0.9875	-25.1154					1.3242	0.432687					0.9875	-12.3661					2.8618	-11.198					0.9875	-9.77566
1.0766	37.1335					0.98875	-25.1674					1.3244	0.298358					0.98875	-12.7097					2.862	-12.3914					0.98875	-9.83126
1.0768	37.056					0.99	-25.2251					1.3246	0.202086					0.99	-13.0677					2.8622	-12.9327					0.99	-9.85176
1.077	36.9808					0.99125	-25.2751					1.3248	0.104893					0.99125	-13.4387					2.8624	-12.9845					0.99125	-9.83518
1.0772	36.8796					0.9925	-25.3238					1.325	0.014403					0.9925	-13.8182					2.8626	-12.6582					0.9925	-9.78049
1.0774	36.8282					0.99375	-25.3955					1.3252	-0.0644					0.99375	-14.1992					2.8628	-12.0658					0.99375	-9.68678
1.0776	36.7824					0.995	-25.5162					1.3254	-0.149755					0.995	-14.573					2.863	-11.3095					0.995	-9.55243
1.0778	36.713					0.99625	-25.6925					1.3256	-0.242463					0.99625	-14.9297					2.8632	-10.4632					0.99625	-9.37443
1.078	36.7289					0.9975	-25.9009					1.3258	-0.347864					0.9975	-15.2596					2.8634	-9.59947					0.9975	-9.14802
1.0782	36.7878					0.99875	-26.0933					1.326	-0.497452					0.99875	-15.5545					2.8636	-8.78048					0.99875	-8.86688
1.0784	36.8004					1	-26.2184					1.3262	-0.685955					1	-15.8085					2.8638	-8.02669					1	-8.52379
1.0786	30.3267					1.00125	-26.2442					1.3264	0.745691					1.00125	-16.0192					2.864	-7.34553					1.00125	-8.11171
1.0788	6.636					1.0025	-26.1714					1.3266	6.46716					1.0025	-16.188					2.8642	-6.75683					1.0025	-7.62522
1.079	-34.4601					1.00375	-26.0341					1.3268	16.5166					1.00375	-16.3199					2.8644	-6.26743					1.00375	-7.06193
1.0792	-85.6143					1.005	-25.8863					1.327	29.0289					1.005	-16.4232					2.8646	-5.8798					1.005	-6.42374
1.0794	-141.094					1.00625	-25.7811					1.3272	42.477					1.00625	-16.5076					2.8648	-5.5911					1.00625	-5.71762
1.0796	-196.642					1.0075	-25.7508					1.3274	55.7743					1.0075	-16.5835					2.865	-5.36995					1.0075	-4.9559
1.0798	-249.27					1.00875	-25.7952					1.3276	68.2249					1.00875	-16.6603					2.8652	-5.19417					1.00875	-4.15586
1.08	-297.039					1.01	-25.8864					1.3278	79.3938					1.01	-16.7454					2.8654	-5.05527					1.01	-3.33875
1.0802	-338.848					1.01125	-25.9849					1.328	89.0582					1.01125	-16.8431					2.8656	-4.93372					1.01125	-2.52818
1.0804	-374.243					1.0125	-26.0605					1.3282	95.599					1.0125	-16.9545					2.8658	-4.82693					1.0125	-1.7483
1.0806	-395.26					1.01375	-26.1054					1.3284	96.4281					1.01375	-17.077					2.866	-4.74008					1.01375	-1.02192
1.0808	-389.534					1.015	-26.1352					1.3286	91.569					1.015	-17.2057					2.8662	-4.66194					1.015	-0.368791
1.081	-358.473					1.01625	-26.175					1.3288	82.9971					1.01625	-17.3336					2.8664	-4.58589					1.01625	0.195783
1.0812	-312.286					1.0175	-26.2385					1.329	72.3244					1.0175	-17.4533					2.8666	-4.51839					1.0175	0.661888
1.0814	-258.459					1.01875	-26.312					1.3292	60.7466					1.01875	-17.5577					2.8668	-4.4579					1.01875	1.02536
1.0816	-202.553					1.02	-26.3571					1.3294	49.1518					1.02	-17.6413					2.867	-4.40125					1.02	1.28758
1.0818	-148.554					1.02125	-26.3317					1.3296	38.1763					1.02125	-17.7011					2.8672	-4.36453					1.02125	1.45466
1.082	-98.9814					1.0225	-26.2178					1.3298	28.2282					1.0225	-17.7364					2.8674	-4.34633					1.0225	1.5363
1.0822	-55.3445					1.02375	-26.0377					1.33	19.537					1.02375	-17.7493					2.8676	-4.33433					1.02375	1.54442
1.0824	-18.4119					1.025	-25.848					1.3302	12.1856					1.025	-17.7435					2.8678	-4.3411					1.025	1.49175
1.0826	11.7378					1.02625	-25.7149					1.3304	6.13079					1.02625	-17.7233					2.868	-4.36583					1.02625	1.39081
1.0828	35.3883					1.0275	-25.6804					1.3306	1.27768					1.0275	-17.6932					2.8682	-4.37987					1.0275	1.2531
1.083	53.0579					1.02875	-25.7431					1.3308	-2.45313					1.02875	-17.6565					2.8684	-4.38522					1.02875	1.08866
1.0832	65.5317					1.03	-25.8638					1.331	-5.17858					1.03	-17.6152					2.8686	-4.39325					1.03	0.905833
1.0834	73.6214					1.03125	-25.9902					1.3312	-7.09207					1.03125	-17.5702					2.8688	-4.38721					1.03125	0.711318
1.0836	78.1144					1.0325	-26.0865					1.3314	-8.38031					1.0325	-17.5214					2.869	-4.37983					1.0325	0.510487
1.0838	79.8324					1.03375	-26.1494					1.3316	-9.18431					1.03375	-17.468					2.8692	-4.38655					1.03375	0.307695
1.084	79.4363					1.035	-26.2013					1.3318	-9.62962					1.035	-17.4097					2.8694	-4.39933					1.035	0.106537
1.0842	77.4803					1.03625	-26.2683					1.332	-9.80577					1.03625	-17.3462					2.8696	-4.43637					1.03625	-0.089976
1.0844	74.5611					1.0375	-26.3591					1.3322	-9.77265					1.0375	-17.2782					2.8698	-4.51557					1.0375	-0.279305
1.0846	71.1628					1.03875	-26.4577					1.3324	-9.60755					1.03875	-17.2072					2.87	-4.62353					1.03875	-0.459363
1.0848	67.6089					1.04	-26.5309					1.3326	-9.36696					1.04	-17.1358					2.8702	-4.74846					1.04	-0.6286
1.085	64.114					1.04125	-26.546					1.3328	-9.06734					1.04125	-17.0672					2.8704	-4.89326					1.04125	-0.786068
1.0852	60.761					1.0425	-26.4874					1.333	-8.73549					1.0425	-17.0051					2.8706	-5.0477					1.0425	-0.931404
1.0854	57.5978					1.04375	-26.3643					1.3332	-8.4048					1.04375	-16.9531					2.8708	-5.18469					1.04375	-1.06475
1.0856	54.7433					1.045	-26.2041					1.3334	-8.10853					1.045	-16.9138					2.871	-5.30731					1.045	-1.18657
1.0858	52.2456					1.04625	-26.0424					1.3336	-7.88754					1.04625	-16.8885					2.8712	-5.4314					1.04625	-1.29749
1.086	50.056					1.0475	-25.9154					1.3338	-7.75655					1.0475	-16.8763					2.8714	-5.546					1.0475	-1.39814
1.0862	48.2166					1.04875	-25.8522					1.334	-7.68357					1.04875	-16.8745					2.8716	-5.65387					1.04875	-1.48912
1.0864	46.7511					1.05	-25.8669					1.3342	-7.64222					1.05	-16.8784					2.8718	-5.7603					1.05	-1.57111
1.0866	45.5618					1.05125	-25.9539					1.3344	-7.62914					1.05125	-16.8827					2.872	-5.84926					1.05125	-1.64508
1.0868	44.64					1.0525	-26.0912					1.3346	-7.64001					1.0525	-16.882					2.8722	-5.92941					1.0525	-1.71236
1.087	44.0062					1.05375	-26.2489					1.3348	-7.66062					1.05375	-16.8715					2.8724	-6.03743					1.05375	-1.77473
1.0872	43.5297					1.055	-26.3948					1.335	-7.68998					1.055	-16.8481					2.8726	-6.18723					1.055	-1.83433
1.0874	43.1312					1.05625	-26.4996					1.3352	-7.74975					1.05625	-16.8104					2.8728	-6.3682					1.05625	-1.89339
1.0876	42.881					1.0575	-26.541					1.3354	-7.84185					1.0575	-16.7591					2.873	-6.56739					1.0575	-1.95382
1.0878	42.7551					1.05875	-26.508					1.3356	-7.9504					1.05875	-16.6967					2.8732	-6.78162					1.05875	-2.01687
1.088	42.6588					1.06	-26.4011					1.3358	-8.06166					1.06	-16.6273					2.8734	-7.03114					1.06	-2.08297
1.0882	42.625					1.06125	-26.233					1.336	-8.1538					1.06125	-16.5563					2.8736	-7.32005					1.06125	-2.15168
1.0884	42.5998					1.0625	-26.0273					1.3362	-8.20823					1.0625	-16.4895					2.8738	-7.62199					1.0625	-2.22191
1.0886	42.4571					1.06375	-25.8161					1.3364	-8.25314					1.06375	-16.4326					2.874	-7.9346					1.06375	-2.29217
1.0888	42.2602					1.065	-25.6347					1.3366	-8.31008					1.065	-16.3902					2.8742	-8.26382					1.065	-2.36099
1.089	42.0967					1.06625	-25.5128					1.3368	-8.35345					1.06625	-16.3649					2.8744	-8.57934					1.06625	-2.4273
1.0892	41.9795					1.0675	-25.4661					1.337	-8.38845					1.0675	-16.3566					2.8746	-8.88476					1.0675	-2.49078
1.0894	41.9101					1.06875	-25.493					1.3372	-8.42518					1.06875	-16.3633					2.8748	-9.22452					1.06875	-2.55212
1.0896	41.833					1.07	-25.5769					1.3374	-8.42972					1.07	-16.3806					2.875	-9.60205					1.07	-2.61321
1.0898	41.7031					1.07125	-25.6953					1.3376	-8.39767					1.07125	-16.4029					2.8752	-10.007					1.07125	-2.67698
1.09	41.5521					1.0725	-25.8287					1.3378	-8.35332					1.0725	-16.4237					2.8754	-10.4449					1.0725	-2.74704
1.0902	41.3836					1.07375	-25.9635					1.338	-8.27815					1.07375	-16.4358					2.8756	-10.9061					1.07375	-2.82706
1.0904	41.2024					1.075	-26.0891					1.3382	-8.16689					1.075	-16.4322					2.8758	-11.3697					1.075	-2.92006
1.0906	41.0555					1.07625	-26.1958					1.3384	-8.04618					1.07625	-16.4052					2.876	-11.8475					1.07625	-3.0279
1.0908	40.9061					1.0775	-26.273					1.3386	-7.91927					1.0775	-16.3471					2.8762	-12.359					1.0775	-3.15085
1.091	40.7336					1.07875	-26.3103					1.3388	-7.80255					1.07875	-16.2494					2.8764	-12.8669					1.07875	-3.28751
1.0912	40.6399					1.08	-26.2992					1.339	-7.716					1.08	-16.1022					2.8766	-13.318					1.08	-3.43493
1.0914	40.6615					1.08125	-26.237					1.3392	-7.6436					1.08125	-15.8946					2.8768	-11.8279					1.08125	-3.58896
1.0916	40.712					1.0825	-26.1316					1.3394	-7.55138					1.0825	-15.6137					2.877	-5.22255					1.0825	-3.74487
1.0918	40.7926					1.08375	-26.0018					1.3396	-7.42393					1.08375	-15.2443					2.8772	6.67287					1.08375	-3.89774
1.092	40.9876					1.085	-25.8721					1.3398	-7.29582					1.085	-14.7689					2.8774	21.7033					1.085	-4.04306
1.0922	41.2538					1.08625	-25.7628					1.34	-7.18917					1.08625	-14.1683					2.8776	38.0913					1.08625	-4.17722
1.0924	41.4919					1.0875	-25.6828					1.3402	-7.09077					1.0875	-13.4221					2.8778	54.5426					1.0875	-4.29795
1.0926	41.7303					1.08875	-25.6292					1.3404	-6.98962					1.08875	-12.5111					2.878	70.1333					1.08875	-4.40458
1.0928	41.9639					1.09	-25.5946					1.3406	-6.88808					1.09	-11.4196					2.8782	84.2656					1.09	-4.49806
1.093	42.0542					1.09125	-25.5749					1.3408	-6.81926					1.09125	-10.1373					2.8784	96.6277					1.09125	-4.58081
1.0932	42.0081					1.0925	-25.5729					1.341	-6.77403					1.0925	-8.66293					2.8786	107.086					1.0925	-4.65636
1.0934	42.003					1.09375	-25.5944					1.3412	-6.70942					1.09375	-7.00531					2.8788	113.647					1.09375	-4.72872
1.0936	42.1095					1.095	-25.641					1.3414	-6.65233					1.095	-5.18515					2.879	113.144					1.095	-4.80173
1.0938	42.1986					1.09625	-25.7055					1.3416	-6.63675					1.09625	-3.23503					2.8792	105.729					1.09625	-4.87848
1.094	42.1483					1.0975	-25.7715					1.3418	-6.62609					1.0975	-1.19813					2.8794	93.8728					1.0975	-4.96081
1.0942	42.0319					1.09875	-25.8162					1.342	-6.59232					1.09875	0.874223					2.8796	79.563					1.09875	-5.04892
1.0944	41.9016					1.1	-25.8164					1.3422	-6.55407					1.1	2.92613					2.8798	64.3099					1.1	-5.14131
1.0946	41.738					1.10125	-25.7571					1.3424	-6.5229					1.10125	4.90154					2.88	49.2168					1.10125	-5.23488
1.0948	41.6245					1.1025	-25.6408					1.3426	-6.4906					1.1025	6.74888					2.8802	35.0682					1.1025	-5.32527
1.095	41.5623					1.10375	-25.4911					1.3428	-6.44675					1.10375	8.42536					2.8804	22.3312					1.10375	-5.40738
1.0952	41.4797					1.105	-25.3461					1.343	-6.39888					1.105	9.90015					2.8806	11.2397					1.105	-5.4759
1.0954	41.4436					1.10625	-25.2457					1.3432	-6.35891					1.10625	11.1562					2.8808	1.90704					1.10625	-5.52589
1.0956	41.4872					1.1075	-25.2169					1.3434	-6.32319					1.1075	12.1906					2.881	-5.68072					1.1075	-5.5533
1.0958	41.5688					1.10875	-25.2647					1.3436	-6.30398					1.10875	13.0127					2.8812	-11.6495					1.10875	-5.55532
1.096	41.681					1.11	-25.3718					1.3438	-6.32278					1.11	13.6422					2.8814	-16.178					1.11	-5.53072
1.0962	41.7301					1.11125	-25.5094					1.344	-6.35559					1.11125	14.1056					2.8816	-19.4536					1.11125	-5.47997
1.0964	41.6394					1.1125	-25.6505					1.3442	-6.37708					1.1125	14.4324					2.8818	-21.6645					1.1125	-5.40518
1.0966	41.4615					1.11375	-25.7776					1.3444	-6.4037					1.11375	14.6526					2.882	-23.011					1.11375	-5.3099
1.0968	41.2278					1.115	-25.8853					1.3446	-6.44413					1.115	14.7935					2.8822	-23.6874					1.115	-5.19872
1.097	41.0083					1.11625	-25.9767					1.3448	-6.49811					1.11625	14.8782					2.8824	-23.8688					1.11625	-5.07674
1.0972	40.9285					1.1175	-26.0549					1.345	-6.563					1.1175	14.9242					2.8826	-23.7009					1.1175	-4.94906
1.0974	40.9458					1.11875	-26.114					1.3452	-6.6239					1.11875	14.9439					2.8828	-23.2798					1.11875	-4.82038
1.0976	40.976					1.12	-26.1366					1.3454	-6.68261					1.12	14.9441					2.883	-22.6922					1.12	-4.69456
1.0978	41.0208					1.12125	-26.1027					1.3456	-6.7302					1.12125	14.9273					2.8832	-22.0198					1.12125	-4.57451
1.098	41.0261					1.1225	-26.0046					1.3458	-6.73557					1.1225	14.8928					2.8834	-21.3112					1.1225	-4.46211
1.0982	41.0095					1.12375	-25.8577					1.346	-6.71666					1.12375	14.8373					2.8836	-20.6286					1.12375	-4.3583
1.0984	41.0659					1.125	-25.6991					1.3462	-6.70371					1.125	14.7563					2.8838	-20.027					1.125	-4.26337
1.0986	34.6119					1.12625	-25.5714					1.3464	-5.06819					1.12625	14.6454					2.884	-19.5086					1.12625	-4.17749
1.0988	10.7453					1.1275	-25.5028					1.3466	0.849242					1.1275	14.5008					2.8842	-19.0668					1.1275	-4.10114
1.099	-30.6962					1.12875	-25.4964					1.3468	11.0481					1.12875	14.3207					2.8844	-18.6873					1.12875	-4.03565
1.0992	-82.2911					1.13	-25.5349					1.347	23.6605					1.13	14.1054					2.8846	-18.3341					1.13	-3.98345
1.0994	-138.253					1.13125	-25.5944					1.3472	37.2063					1.13125	13.858					2.8848	-18.0179					1.13125	-3.948
1.0996	-194.289					1.1325	-25.6582					1.3474	50.6224					1.1325	13.5842					2.885	-17.7815					1.1325	-3.93342
1.0998	-247.384					1.13375	-25.722					1.3476	63.2377					1.13375	13.2919					2.8852	-17.6112					1.13375	-3.94385
1.1	-295.58					1.135	-25.7875					1.3478	74.6543					1.135	12.9909					2.8854	-17.4704					1.135	-3.98268
1.1002	-337.764					1.13625	-25.8526					1.348	84.6308					1.13625	12.6918					2.8856	-17.353					1.13625	-4.05173
1.1004	-373.479					1.1375	-25.9058					1.3482	91.4823					1.1375	12.405					2.8858	-17.2739					1.1375	-4.15065
1.1006	-394.748					1.13875	-25.929					1.3484	92.6112					1.13875	12.1396					2.886	-17.2495					1.13875	-4.27664
1.1008	-389.117					1.14	-25.9042					1.3486	88.0479					1.14	11.9024					2.8862	-17.2656					1.14	-4.4247
1.101	-357.877					1.14125	-25.8231					1.3488	79.7154					1.14125	11.6972					2.8864	-17.289					1.14125	-4.58827
1.1012	-311.341					1.1425	-25.6938					1.349	69.2128					1.1425	11.524					2.8866	-17.3094					1.1425	-4.76007
1.1014	-257.219					1.14375	-25.5418					1.3492	57.7813					1.14375	11.3794					2.8868	-17.3197					1.14375	-4.93317
1.1016	-201.018					1.145	-25.4031					1.3494	46.3144					1.145	11.2573					2.887	-17.2934					1.145	-5.10171
1.1018	-146.666					1.14625	-25.3116					1.3496	35.4345					1.14625	11.1494					2.8872	-17.24					1.14625	-5.2616
1.102	-96.8507					1.1475	-25.2842					1.3498	25.5647					1.1475	11.0474					2.8874	-17.1919					1.1475	-5.41081
1.1022	-53.0577					1.14875	-25.3135					1.35	16.951					1.14875	10.9435					2.8876	-17.1493					1.14875	-5.54939
1.1024	-15.9737					1.15	-25.3751					1.3502	9.68353					1.15	10.832					2.8878	-17.096					1.15	-5.6792
1.1026	14.2905					1.15125	-25.445					1.3504	3.74886					1.15125	10.7096					2.888	-17.0375					1.15125	-5.80334
1.1028	38.1102					1.1525	-25.5134					1.3506	-0.938408					1.1525	10.5754					2.8882	-16.9925					1.1525	-5.92543
1.103	56.0384					1.15375	-25.5873					1.3508	-4.51296					1.15375	10.4309					2.8884	-16.9509					1.15375	-6.04898
1.1032	68.7247					1.155	-25.6801					1.351	-7.11445					1.155	10.2791					2.8886	-16.8991					1.155	-6.17678
1.1034	76.9275					1.15625	-25.7946					1.3512	-8.89534					1.15625	10.1244					2.8888	-16.8522					1.15625	-6.31048
1.1036	81.4583					1.1575	-25.9137					1.3514	-10.0266					1.1575	9.97147					2.889	-16.8178					1.1575	-6.45027
1.1038	83.1815					1.15875	-26.0046					1.3516	-10.6644					1.15875	9.82445					2.8892	-16.7759					1.15875	-6.59486
1.104	82.8564					1.16	-26.0329					1.3518	-10.9414					1.16	9.68654					2.8894	-16.7344					1.16	-6.74165
1.1042	81.0117					1.16125	-25.9804					1.352	-10.9501					1.16125	9.55909					2.8896	-16.7092					1.16125	-6.88707
1.1044	78.1196					1.1625	-25.8533					1.3522	-10.7548					1.1625	9.44135					2.8898	-16.6813					1.1625	-7.02707
1.1046	74.6478					1.16375	-25.6811					1.3524	-10.424					1.16375	9.33049					2.89	-16.646					1.16375	-7.15757
1.1048	70.9175					1.165	-25.5063					1.3526	-10.0228					1.165	9.22223					2.8902	-16.5984					1.165	-7.2749
1.105	67.1587					1.16625	-25.371					1.3528	-9.60311					1.16625	9.11155					2.8904	-16.5155					1.16625	-7.37624
1.1052	63.5752					1.1675	-25.3049					1.353	-9.21448					1.1675	8.9937					2.8906	-16.417					1.1675	-7.46004
1.1054	60.2738					1.16875	-25.3185					1.3532	-8.8843					1.16875	8.86492					2.8908	-16.3386					1.16875	-7.52638
1.1056	57.2909					1.17	-25.4029					1.3534	-8.59766					1.17	8.72302					2.891	-16.2829					1.17	-7.57718
1.1058	54.7337					1.17125	-25.538					1.3536	-8.32714					1.17125	8.56753					2.8912	-16.2451					1.17125	-7.61599
1.106	52.6603					1.1725	-25.7036					1.3538	-8.07116					1.1725	8.39964					2.8914	-16.2155					1.1725	-7.64758
1.1062	50.8829					1.17375	-25.8849					1.354	-7.84466					1.17375	8.22186					2.8916	-16.1858					1.17375	-7.67724
1.1064	49.3128					1.175	-26.0713					1.3542	-7.63283					1.175	8.03771					2.8918	-16.1608					1.175	-7.70994
1.1066	48.0606					1.17625	-26.2502					1.3544	-7.40383					1.17625	7.85124					2.892	-16.1308					1.17625	-7.74951
1.1068	47.0973					1.1775	-26.4017					1.3546	-7.16857					1.1775	7.66656					2.8922	-16.0874					1.1775	-7.79801
1.107	46.3109					1.17875	-26.4998					1.3548	-6.97209					1.17875	7.48739					2.8924	-16.0445					1.17875	-7.85541
1.1072	45.7231					1.18	-26.522					1.355	-6.82964					1.18	7.31653					2.8926	-16.0023					1.18	-7.91964
1.1074	45.4					1.18125	-26.4608					1.3552	-6.74217					1.18125	7.15552					2.8928	-15.9549					1.18125	-7.9871
1.1076	45.2727					1.1825	-26.3272					1.3554	-6.71556					1.1825	7.00447					2.893	-15.9199					1.1825	-8.05338
1.1078	45.27					1.18375	-26.1466					1.3556	-6.72914					1.18375	6.86214					2.8932	-15.8867					1.18375	-8.11397
1.108	45.3704					1.185	-25.9516					1.3558	-6.76588					1.185	6.72635					2.8934	-15.8179					1.185	-8.16492
1.1082	45.4722					1.18625	-25.7772					1.356	-6.80567					1.18625	6.59445					2.8936	-15.7191					1.18625	-8.20343
1.1084	45.5367					1.1875	-25.6532					1.3562	-6.80585					1.1875	6.46384					2.8938	-15.6249					1.1875	-8.22813
1.1086	45.6493					1.18875	-25.597					1.3564	-6.76706					1.18875	6.33236					2.894	-15.5492					1.18875	-8.23926
1.1088	45.8062					1.19	-25.606					1.3566	-6.73791					1.19	6.19855					2.8942	-15.488					1.19	-8.23857
1.109	45.924					1.19125	-25.6572					1.3568	-6.74336					1.19125	6.06174					2.8944	-15.4329					1.19125	-8.22904
1.1092	45.9829					1.1925	-25.7184					1.357	-6.76373					1.1925	5.92211					2.8946	-15.3781					1.1925	-8.21448
1.1094	45.9875					1.19375	-25.7651					1.3572	-6.78613					1.19375	5.78058					2.8948	-15.3325					1.19375	-8.19886
1.1096	45.9836					1.195	-25.7945					1.3574	-6.80618					1.195	5.63879					2.895	-15.319					1.195	-8.18554
1.1098	46.0251					1.19625	-25.8217					1.3576	-6.80283					1.19625	5.49889					2.8952	-15.3365					1.19625	-8.17662
1.11	46.0898					1.1975	-25.8592					1.3578	-6.79231					1.1975	5.36325					2.8954	-15.3455					1.1975	-8.17226
1.1102	46.1545					1.19875	-25.8991					1.358	-6.80834					1.19875	5.23391					2.8956	-15.3304					1.19875	-8.17029
1.1104	46.1948					1.2	-25.9136					1.3582	-6.84988					1.2	5.11197					2.8958	-15.31					1.2	-8.16588
1.1106	46.1769					1.20125	-25.8738					1.3584	-6.90621					1.20125	4.9971					2.896	-15.2775					1.20125	-8.15144
1.1108	46.1138					1.2025	-25.7723					1.3586	-6.95396					1.2025	4.8873					2.8962	-15.2313					1.2025	-8.11677
1.111	46.0096					1.20375	-25.6307					1.3588	-6.96257					1.20375	4.77905					2.8964	-15.1936					1.20375	-8.04932
1.1112	45.8171					1.205	-25.4898					1.359	-6.94456					1.205	4.66768					2.8966	-15.1564					1.205	-7.93483
1.1114	45.5492					1.20625	-25.3891					1.3592	-6.92697					1.20625	4.54805					2.8968	-13.2086					1.20625	-7.7583
1.1116	45.289					1.2075	-25.3473					1.3594	-6.8981					1.2075	4.41541					2.897	-6.1462					1.2075	-7.5053
1.1118	45.0386					1.20875	-25.3577					1.3596	-6.86332					1.20875	4.26603					2.8972	6.20205					1.20875	-7.16363
1.112	44.8208					1.21	-25.3986					1.3598	-6.84605					1.21	4.0978					2.8974	21.6767					1.21	-6.72494
1.1122	44.6997					1.21125	-25.4516					1.36	-6.83337					1.21125	3.91054					2.8976	38.4826					1.21125	-6.18636
1.1124	44.626					1.2125	-25.5128					1.3602	-6.82329					1.2125	3.706					2.8978	55.3316					1.2125	-5.55157
1.1126	44.5883					1.21375	-25.5925					1.3604	-6.83539					1.21375	3.48756					2.898	71.3433					1.21375	-4.83125
1.1128	44.6445					1.215	-25.7056					1.3606	-6.85334					1.215	3.25974					2.8982	85.9073					1.215	-4.04279
1.113	44.792					1.21625	-25.856					1.3608	-6.84902					1.21625	3.02758					2.8984	98.6594					1.21625	-3.20924
1.1132	44.9818					1.2175	-26.0244					1.361	-6.84009					1.2175	2.79591					2.8986	109.446					1.2175	-2.35757
1.1134	45.1967					1.21875	-26.1686					1.3612	-6.8508					1.21875	2.56874					2.8988	116.254					1.21875	-1.51657
1.1136	45.4005					1.22	-26.239					1.3614	-6.86695					1.22	2.34883					2.899	115.896					1.22	-0.714441
1.1138	45.5025					1.22125	-26.1998					1.3616	-6.89166					1.22125	2.13748					2.8992	108.55					1.22125	0.023378
1.114	45.5518					1.2225	-26.0455					1.3618	-6.94172					1.2225	1.9347					2.8994	96.7174					1.2225	0.676091
1.1142	45.6495					1.22375	-25.8046					1.362	-6.99911					1.22375	1.73961					2.8996	82.4028					1.22375	1.22881
1.1144	45.7171					1.225	-25.5298					1.3622	-7.03834					1.225	1.55097					2.8998	67.1501					1.225	1.67314
1.1146	45.687					1.22625	-25.2801					1.3624	-7.06231					1.22625	1.36762					2.9	52.0731					1.22625	2.00702
1.1148	45.6019					1.2275	-25.0987					1.3626	-7.07559					1.2275	1.18878					2.9002	37.9447					1.2275	2.23411
1.115	45.492					1.22875	-25.0011					1.3628	-7.06301					1.22875	1.01414					2.9004	25.268					1.22875	2.36262
1.1152	45.411					1.23	-24.9815					1.363	-7.04719					1.23	0.843772					2.9006	14.2798					1.23	2.40412
1.1154	45.4032					1.23125	-25.0258					1.3632	-7.06441					1.23125	0.677878					2.9008	5.04317					1.23125	2.37211
1.1156	45.4266					1.2325	-25.1215					1.3634	-7.08233					1.2325	0.51652					2.901	-2.45316					1.2325	2.28078
1.1158	45.4274					1.23375	-25.2592					1.3636	-7.06101					1.23375	0.3594					2.9012	-8.3085					1.23375	2.14382
1.116	45.3978					1.235	-25.4277					1.3638	-7.01591					1.235	0.205858					2.9014	-12.7128					1.235	1.97365
1.1162	45.3544					1.23625	-25.6071					1.364	-6.97421					1.23625	0.054987					2.9016	-15.8752					1.23625	1.78097
1.1164	45.3519					1.2375	-25.7685					1.3642	-6.94532					1.2375	-0.094232					2.9018	-17.9769					1.2375	1.57462
1.1166	45.4209					1.23875	-25.8816					1.3644	-6.92737					1.23875	-0.242817					2.902	-19.2272					1.23875	1.36159
1.1168	45.4786					1.24	-25.926					1.3646	-6.91073					1.24	-0.39176					2.9022	-19.8532					1.24	1.14723
1.117	45.4817					1.24125	-25.9003					1.3648	-6.88513					1.24125	-0.542109					2.9024	-20.0089					1.24125	0.935391
1.1172	45.4693					1.2425	-25.8238					1.365	-6.85117					1.2425	-0.695072					2.9026	-19.8036					1.2425	0.728749
1.1174	45.4376					1.24375	-25.7297					1.3652	-6.8054					1.24375	-0.852037					2.9028	-19.3608					1.24375	0.529081
1.1176	45.4058					1.245	-25.6525					1.3654	-6.76114					1.245	-1.01445					2.903	-18.7805					1.245	0.337567
1.1178	45.4164					1.24625	-25.616					1.3656	-6.74786					1.24625	-1.18357					2.9032	-18.1253					1.24625	0.155034
1.118	45.3933					1.2475	-25.627					1.3658	-6.75529					1.2475	-1.3603					2.9034	-17.4543					1.2475	-0.017898
1.1182	45.3022					1.24875	-25.6777					1.366	-6.77252					1.24875	-1.54496					2.9036	-16.8064					1.24875	-0.180823
1.1184	45.2316					1.25	-25.7519					1.3662	-6.8194					1.25	-1.73706					2.9038	-16.193					1.25	-0.333659
1.1186	38.5755					1.25125	-25.8321					1.3664	-5.26917					1.25125	-1.93515					2.904	-15.6351					1.25125	-0.476782
1.1188	14.3869					1.2525	-25.9077					1.3666	0.580278					1.2525	-2.13685					2.9042	-15.1573					1.2525	-0.61115
1.119	-27.4751					1.25375	-25.9787					1.3668	10.7631					1.25375	-2.33903					2.9044	-14.7619					1.25375	-0.738311
1.1192	-79.5405					1.255	-26.054					1.367	23.4096					1.255	-2.53825					2.9046	-14.4485					1.255	-0.860229
1.1194	-135.987					1.25625	-26.1419					1.3672	37.0367					1.25625	-2.73124					2.9048	-14.2019					1.25625	-0.978915
1.1196	-192.485					1.2575	-26.2417					1.3674	50.5507					1.2575	-2.91531					2.905	-13.9977					1.2575	-1.09598
1.1198	-245.999					1.25875	-26.3385					1.3676	63.2075					1.25875	-3.08897					2.9052	-13.8393					1.25875	-1.21228
1.12	-294.561					1.26	-26.406					1.3678	74.5642					1.26	-3.25231					2.9054	-13.7167					1.26	-1.3277
1.1202	-337.056					1.26125	-26.4189					1.368	84.4231					1.26125	-3.40719					2.9056	-13.6223					1.26125	-1.44119
1.1204	-373.027					1.2625	-26.3696					1.3682	91.1463					1.2625	-3.55709					2.9058	-13.5678					1.2625	-1.55092
1.1206	-394.405					1.26375	-26.2757					1.3684	92.1254					1.26375	-3.70656					2.906	-13.527					1.26375	-1.65465
1.1208	-388.625					1.265	-26.1739					1.3686	87.414					1.265	-3.86057					2.9062	-13.4737					1.265	-1.75018
1.121	-357.044					1.26625	-26.1013					1.3688	79.0087					1.26625	-4.02381					2.9064	-13.4285					1.26625	-1.83589
1.1212	-310.032					1.2675	-26.0771					1.369	68.5108					1.2675	-4.2001					2.9066	-13.408					1.2675	-1.91101
1.1214	-255.365					1.26875	-26.0949					1.3692	57.1098					1.26875	-4.39197					2.9068	-13.3982					1.26875	-1.97578
1.1216	-198.725					1.27	-26.1298					1.3694	45.7105					1.27	-4.60031					2.907	-13.3904					1.27	-2.03143
1.1218	-144.055					1.27125	-26.1563					1.3696	34.9512					1.27125	-4.82432					2.9072	-13.3828					1.27125	-2.08008
1.122	-93.9663					1.2725	-26.1674					1.3698	25.2271					1.2725	-5.06181					2.9074	-13.3639					1.2725	-2.12446
1.1222	-49.976					1.27375	-26.1801					1.37	16.768					1.27375	-5.30973					2.9076	-13.34					1.27375	-2.16755
1.1224	-12.7509					1.275	-26.2234					1.3702	9.63674					1.275	-5.56475					2.9078	-13.3302					1.275	-2.21219
1.1226	17.6485					1.27625	-26.3144					1.3704	3.78497					1.27625	-5.82365					2.908	-13.3234					1.27625	-2.26062
1.1228	41.5778					1.2775	-26.439					1.3706	-0.846548					1.2775	-6.08375					2.9082	-13.305					1.2775	-2.31419
1.123	59.5544					1.27875	-26.55					1.3708	-4.36798					1.27875	-6.34318					2.9084	-13.2845					1.27875	-2.37326
1.1232	72.2688					1.28	-26.5855					1.371	-6.95076					1.28	-6.60106					2.9086	-13.2567					1.28	-2.43725
1.1234	80.5976					1.28125	-26.5003					1.3712	-8.74235					1.28125	-6.85755					2.9088	-13.2099					1.28125	-2.5048
1.1236	85.3139					1.2825	-26.2939					1.3714	-9.90005					1.2825	-7.11374					2.909	-13.1681					1.2825	-2.57404
1.1238	87.1195					1.28375	-26.0154					1.3716	-10.5869					1.28375	-7.37137					2.9092	-13.1429					1.28375	-2.64285
1.124	86.8136					1.285	-25.7429					1.3718	-10.9057					1.285	-7.63245					2.9094	-13.1095					1.285	-2.70919
1.1242	85.0428					1.28625	-25.5507					1.372	-10.9505					1.28625	-7.89889					2.9096	-13.0873					1.28625	-2.7714
1.1244	82.2123					1.2875	-25.4817					1.3722	-10.8128					1.2875	-8.17208					2.9098	-13.1029					1.2875	-2.82858
1.1246	78.7167					1.28875	-25.5357					1.3724	-10.545					1.28875	-8.4527					2.91	-13.1201					1.28875	-2.88078
1.1248	74.9499					1.29	-25.675					1.3726	-10.1984					1.29	-8.74056					2.9102	-13.1176					1.29	-2.92915
1.125	71.1565					1.29125	-25.8458					1.3728	-9.82864					1.29125	-9.03456					2.9104	-13.1106					1.29125	-2.97587
1.1252	67.4949					1.2925	-26.0022					1.373	-9.4565					1.2925	-9.33295					2.9106	-13.0853					1.2925	-3.02384
1.1254	64.1209					1.29375	-26.1205					1.3732	-9.09136					1.29375	-9.63357					2.9108	-13.0505					1.29375	-3.07621
1.1256	61.1026					1.295	-26.2005					1.3734	-8.76355					1.295	-9.93418					2.911	-13.0366					1.295	-3.13588
1.1258	58.4798					1.29625	-26.254					1.3736	-8.48416					1.29625	-10.2327					2.9112	-13.0202					1.29625	-3.20495
1.126	56.3169					1.2975	-26.2889					1.3738	-8.24761					1.2975	-10.5273					2.9114	-12.9806					1.2975	-3.28435
1.1262	54.5821					1.29875	-26.2999					1.374	-8.06579					1.29875	-10.8163					2.9116	-12.9144					1.29875	-3.37366
1.1264	53.172					1.3	-26.2717					1.3742	-7.93808					1.3	-11.0985					2.9118	-12.8291					1.3	-3.47114
1.1266	52.0446					1.30125	-26.193					1.3744	-7.84003					1.30125	-11.3731					2.912	-12.7592					1.30125	-3.57398
1.1268	51.1794					1.3025	-26.0703					1.3746	-7.74863					1.3025	-11.6394					2.9122	-12.7258					1.3025	-3.67869
1.127	50.5038					1.30375	-25.9301					1.3748	-7.6629					1.30375	-11.8973					2.9124	-12.7137					1.30375	-3.78152
1.1272	49.9596					1.305	-25.8126					1.375	-7.59348					1.305	-12.1465					2.9126	-12.703					1.305	-3.87897
1.1274	49.566					1.30625	-25.7577					1.3752	-7.53791					1.30625	-12.3873					2.9128	-12.7106					1.30625	-3.96814
1.1276	49.3037					1.3075	-25.789					1.3754	-7.48338					1.3075	-12.6193					2.913	-12.7406					1.3075	-4.04715
1.1278	49.1452					1.30875	-25.9028					1.3756	-7.41484					1.30875	-12.8423					2.9132	-12.7462					1.30875	-4.11532
1.128	49.1179					1.31	-26.0699					1.3758	-7.34616					1.31	-13.0555					2.9134	-12.7195					1.31	-4.17325
1.1282	49.1312					1.31125	-26.2486					1.376	-7.3095					1.31125	-13.258					2.9136	-12.6913					1.31125	-4.22258
1.1284	49.119					1.3125	-26.4026					1.3762	-7.30455					1.3125	-13.4482					2.9138	-12.6413					1.3125	-4.26565
1.1286	49.1118					1.31375	-26.5167					1.3764	-7.30788					1.31375	-13.624					2.914	-12.5574					1.31375	-4.30504
1.1288	49.076					1.315	-26.6004					1.3766	-7.30607					1.315	-13.7833					2.9142	-12.4724					1.315	-4.34319
1.129	49.0554					1.31625	-26.6743					1.3768	-7.2986					1.31625	-13.9237					2.9144	-12.3868					1.31625	-4.38201
1.1292	49.1131					1.3175	-26.7485					1.377	-7.27937					1.3175	-14.0433					2.9146	-12.2887					1.3175	-4.42264
1.1294	49.2					1.31875	-26.8075					1.3772	-7.25551					1.31875	-14.1408					2.9148	-12.2115					1.31875	-4.46547
1.1296	49.3116					1.32	-26.8142					1.3774	-7.24003					1.32	-14.216					2.915	-12.1772					1.32	-4.51031
1.1298	49.4153					1.32125	-26.7324					1.3776	-7.21746					1.32125	-14.2701					2.9152	-12.1499					1.32125	-4.55652
1.13	49.413					1.3225	-26.5533					1.3778	-7.17647					1.3225	-14.3058					2.9154	-12.1121					1.3225	-4.60325
1.1302	49.3384					1.32375	-26.307					1.378	-7.12693					1.32375	-14.3271					2.9156	-12.085					1.32375	-4.64959
1.1304	49.3079					1.325	-26.0502					1.3782	-7.09213					1.325	-14.3389					2.9158	-12.0538					1.325	-4.69468
1.1306	49.316					1.32625	-25.838					1.3784	-7.08201					1.32625	-14.3461					2.916	-12.0011					1.32625	-4.73779
1.1308	49.2831					1.3275	-25.6967					1.3786	-7.08585					1.3275	-14.353					2.9162	-11.9562					1.3275	-4.7785
1.131	49.2383					1.32875	-25.6176					1.3788	-7.09756					1.32875	-14.3618					2.9164	-11.9331					1.32875	-4.81672
1.1312	49.2531					1.33	-25.575					1.379	-7.10166					1.33	-14.3722					2.9166	-11.919					1.33	-4.85282
1.1314	49.3122					1.33125	-25.5511					1.3792	-7.10321					1.33125	-14.3811					2.9168	-9.97983					1.33125	-4.88756
1.1316	49.3518					1.3325	-25.5484					1.3794	-7.121					1.3325	-14.3824					2.917	-2.84661					1.3325	-4.92201
1.1318	49.337					1.33375	-25.5847					1.3796	-7.12854					1.33375	-14.3674					2.9172	9.65066					1.33375	-4.95739
1.132	49.2731					1.335	-25.6762					1.3798	-7.10437					1.335	-14.3259					2.9174	25.3018					1.335	-4.99495
1.1322	49.1864					1.33625	-25.8207					1.38	-7.06616					1.33625	-14.2468					2.9176	42.2913					1.33625	-5.03566
1.1324	49.0846					1.3375	-25.9909					1.3802	-7.02445					1.3375	-14.1191					2.9178	59.293					1.3375	-5.08007
1.1326	48.9124					1.33875	-26.1405					1.3804	-6.97477					1.33875	-13.9328					2.918	75.393					1.33875	-5.12801
1.1328	48.6688					1.34	-26.2202					1.3806	-6.91699					1.34	-13.679					2.9182	90.0136					1.34	-5.17855
1.133	48.4802					1.34125	-26.1986					1.3808	-6.86307					1.34125	-13.3499					2.9184	102.822					1.34125	-5.23
1.1332	48.3964					1.3425	-26.0777					1.381	-6.82552					1.3425	-12.9383					2.9186	113.673					1.3425	-5.27997
1.1334	48.3732					1.34375	-25.895					1.3812	-6.81653					1.34375	-12.4367					2.9188	120.55					1.34375	-5.32545
1.1336	48.4251					1.345	-25.7076					1.3814	-6.83922					1.345	-11.836					2.919	120.224					1.345	-5.36307
1.1338	48.5111					1.34625	-25.5641					1.3816	-6.87042					1.34625	-11.1251					2.9192	112.856					1.34625	-5.38941
1.134	48.5486					1.3475	-25.4813					1.3818	-6.89472					1.3475	-10.2906					2.9194	100.982					1.3475	-5.40158
1.1342	48.5657					1.34875	-25.4383					1.382	-6.92581					1.34875	-9.31799					2.9196	86.6169					1.34875	-5.39783
1.1344	48.5869					1.35	-25.3883					1.3822	-6.96946					1.35	-8.1931					2.9198	71.2709					1.35	-5.37795
1.1346	48.6009					1.35125	-25.2754					1.3824	-7.00711					1.35125	-6.90505					2.92	56.0483					1.35125	-5.34353
1.1348	48.6254					1.3525	-25.0399					1.3826	-7.02948					1.3525	-5.44895					2.9202	41.748					1.3525	-5.29796
1.135	48.6168					1.35375	-24.6029					1.3828	-7.0434					1.35375	-3.82869					2.9204	28.8777					1.35375	-5.24611
1.1352	48.5126					1.355	-23.8459					1.383	-7.05452					1.355	-2.05891					2.9206	17.6982					1.355	-5.19383
1.1354	48.3608					1.35625	-22.6038					1.3832	-7.07386					1.35625	-0.165998					2.9208	8.30824					1.35625	-5.14731
1.1356	48.21					1.3575	-20.6919					1.3834	-7.10181					1.3575	1.81218					2.921	0.67422					1.3575	-5.11232
1.1358	48.0835					1.35875	-17.9695					1.3836	-7.12438					1.35875	3.82803					2.9212	-5.32283					1.35875	-5.09359
1.136	48.0329					1.36	-14.4203					1.3838	-7.1463					1.36	5.82727					2.9214	-9.83269					1.36	-5.09421
1.1362	48.0136					1.36125	-10.2075					1.384	-7.16485					1.36125	7.75305					2.9216	-13.0592					1.36125	-5.11543
1.1364	47.9604					1.3625	-5.66952					1.3842	-7.15335					1.3625	9.55065					2.9218	-15.2456					1.3625	-5.15652
1.1366	47.9385					1.36375	-1.24611					1.3844	-7.12054					1.36375	11.1722					2.922	-16.5953					1.36375	-5.21496
1.1368	47.9379					1.365	2.64097					1.3846	-7.10211					1.365	12.5805					2.9222	-17.2826					1.365	-5.28688
1.137	47.8852					1.36625	5.69954					1.3848	-7.0969					1.36625	13.7519					2.9224	-17.4868					1.36625	-5.36775
1.1372	47.8223					1.3675	7.82682					1.385	-7.08488					1.3675	14.6775					2.9226	-17.3326					1.3675	-5.45317
1.1374	47.7583					1.36875	9.10141					1.3852	-7.07258					1.36875	15.3629					2.9228	-16.8992					1.36875	-5.53953
1.1376	47.6586					1.37	9.721					1.3854	-7.05861					1.37	15.8258					2.923	-16.3015					1.37	-5.62454
1.1378	47.5555					1.37125	9.9167					1.3856	-7.01922					1.37125	16.0936					2.9232	-15.6476					1.37125	-5.70733
1.138	47.4988					1.3725	9.88162					1.3858	-6.95249					1.3725	16.1999					2.9234	-14.992					1.3725	-5.78842
1.1382	47.4447					1.37375	9.73762					1.386	-6.87447					1.37375	16.1801					2.9236	-14.3732					1.37375	-5.86932
1.1384	47.4187					1.375	9.54182					1.3862	-6.79314					1.375	16.0691					2.9238	-13.8063					1.375	-5.952
1.1386	40.863					1.37625	9.31735					1.3864	-5.08768					1.37625	15.8976					2.924	-13.2845					1.37625	-6.0383
1.1388	16.7203					1.3775	9.08692					1.3866	0.890159					1.3775	15.6911					2.9242	-12.8168					1.3775	-6.1293
1.139	-25.2353					1.37875	8.88946					1.3868	11.1089					1.37875	15.4688					2.9244	-12.4135					1.37875	-6.22494
1.1392	-77.4811					1.38	8.77145					1.387	23.6872					1.38	15.2434					2.9246	-12.0865					1.38	-6.32377
1.1394	-134.157					1.38125	8.76236					1.3872	37.171					1.38125	15.022					2.9248	-11.8459					1.38125	-6.42309
1.1396	-190.913					1.3825	8.85499					1.3874	50.4983					1.3825	14.8071					2.925	-11.6611					1.3825	-6.51925
1.1398	-244.694					1.38375	9.00565					1.3876	62.9967					1.38375	14.5978					2.9252	-11.5128					1.38375	-6.60809
1.14	-293.519					1.385	9.15219					1.3878	74.2637					1.385	14.3913					2.9254	-11.4286					1.385	-6.68558
1.1402	-336.264					1.38625	9.23978					1.388	84.0593					1.38625	14.184					2.9256	-11.4127					1.38625	-6.7485
1.1404	-372.461					1.3875	9.24244					1.3882	90.7482					1.3875	13.9724					2.9258	-11.4365					1.3875	-6.795
1.1406	-393.938					1.38875	9.16884					1.3884	91.768					1.38875	13.7539					2.926	-11.4852					1.38875	-6.82497
1.1408	-388.011					1.39	9.05195					1.3886	87.1326					1.39	13.527					2.9262	-11.5392					1.39	-6.84009
1.141	-356.115					1.39125	8.93131					1.3888	78.7741					1.39125	13.2922					2.9264	-11.566					1.39125	-6.84368
1.1412	-308.76					1.3925	8.83604					1.389	68.3143					1.3925	13.0515					2.9266	-11.5755					1.3925	-6.84021
1.1414	-253.704					1.39375	8.77338					1.3892	56.9586					1.39375	12.8085					2.9268	-11.592					1.39375	-6.83454
1.1416	-196.564					1.395	8.72691					1.3894	45.5836					1.395	12.5682					2.927	-11.5992					1.395	-6.83114
1.1418	-141.312					1.39625	8.6676					1.3896	34.8185					1.39625	12.3358					2.9272	-11.575					1.39625	-6.83326
1.142	-90.5986					1.3975	8.57399					1.3898	25.05					1.3975	12.1164					2.9274	-11.5442					1.3975	-6.84242
1.1422	-45.9646					1.39875	8.44803					1.39	16.5054					1.39875	11.9139					2.9276	-11.5295					1.39875	-6.8581
1.1424	-8.19467					1.4	8.31645					1.3902	9.29172					1.4	11.7302					2.9278	-11.5023					1.4	-6.87784
1.1426	22.5043					1.40125	8.21797					1.3904	3.39241					1.40125	11.565					2.928	-11.469					1.40125	-6.89758
1.1428	46.5046					1.4025	8.18257					1.3906	-1.28075					1.4025	11.4152					2.9282	-11.4604					1.4025	-6.9124
1.143	64.4753					1.40375	8.21374					1.3908	-4.83702					1.40375	11.276					2.9284	-11.4566					1.40375	-6.91712
1.1432	77.1282					1.405	8.28436					1.391	-7.40365					1.405	11.141					2.9286	-11.4526					1.405	-6.90691
1.1434	85.2812					1.40625	8.34834					1.3912	-9.13344					1.40625	11.0035					2.9288	-11.4662					1.40625	-6.87764
1.1436	89.8127					1.4075	8.35947					1.3914	-10.1847					1.4075	10.8574					2.929	-11.4863					1.4075	-6.82614
1.1438	91.5177					1.40875	8.28792					1.3916	-10.7262					1.40875	10.6982					2.9292	-11.5052					1.40875	-6.75037
1.144	91.1091					1.41	8.13083					1.3918	-10.9021					1.41	10.5238					2.9294	-11.5286					1.41	-6.64954
1.1442	89.2224					1.41125	7.91246					1.392	-10.8094					1.41125	10.3352					2.9296	-11.5393					1.41125	-6.52419
1.1444	86.3316					1.4125	7.67223					1.3922	-10.5617					1.4125	10.1361					2.9298	-11.5177					1.4125	-6.37627
1.1446	82.7959					1.41375	7.44775					1.3924	-10.2511					1.41375	9.93245					2.93	-11.4773					1.41375	-6.20888
1.1448	78.998					1.415	7.26163					1.3926	-9.89774					1.415	9.73181					2.9302	-11.4322					1.415	-6.02597
1.145	75.2201					1.41625	7.11727					1.3928	-9.53038					1.41625	9.54163					2.9304	-11.3901					1.41625	-5.8319
1.1452	71.5698					1.4175	7.00343					1.393	-9.1892					1.4175	9.36811					2.9306	-11.3645					1.4175	-5.63108
1.1454	68.1648					1.41875	6.90476					1.3932	-8.85831					1.41875	9.215					2.9308	-11.3328					1.41875	-5.42771
1.1456	65.1766					1.42	6.81126					1.3934	-8.52991					1.42	9.0828					2.931	-11.2775					1.42	-5.22561
1.1458	62.6591					1.42125	6.72002					1.3936	-8.22986					1.42125	8.96863					2.9312	-11.2258					1.42125	-5.02815
1.146	60.5178					1.4225	6.63069					1.3938	-7.96011					1.4225	8.86675					2.9314	-11.1819					1.4225	-4.83816
1.1462	58.7313					1.42375	6.54177					1.394	-7.71266					1.42375	8.76962					2.9316	-11.1395					1.42375	-4.65778
1.1464	57.3307					1.425	6.44973					1.3942	-7.48846					1.425	8.66932					2.9318	-11.1011					1.425	-4.48831
1.1466	56.2389					1.42625	6.35072					1.3944	-7.30115					1.42625	8.55891					2.932	-11.0509					1.42625	-4.33023
1.1468	55.3916					1.4275	6.24385					1.3946	-7.14239					1.4275	8.43355					2.9322	-10.9851					1.4275	-4.18344
1.147	54.7809					1.42875	6.13273					1.3948	-6.99144					1.42875	8.29129					2.9324	-10.9223					1.42875	-4.04758
1.1472	54.344					1.43	6.024					1.395	-6.87859					1.43	8.13333					2.9326	-10.868					1.43	-3.92242
1.1474	53.9911					1.43125	5.92195					1.3952	-6.82302					1.43125	7.96378					2.9328	-10.8117					1.43125	-3.8081
1.1476	53.6669					1.4325	5.82193					1.3954	-6.79679					1.4325	7.78891					2.933	-10.7618					1.4325	-3.70529
1.1478	53.3388					1.43375	5.70811					1.3956	-6.79597					1.43375	7.6161					2.9332	-10.7285					1.43375	-3.61511
1.148	53.0559					1.435	5.55936					1.3958	-6.82808					1.435	7.45258					2.9334	-10.6896					1.435	-3.53887
1.1482	52.8902					1.43625	5.36177					1.396	-6.88155					1.43625	7.30417					2.9336	-10.6477					1.43625	-3.47759
1.1484	52.7836					1.4375	5.12081					1.3962	-6.94499					1.4375	7.17434					2.9338	-10.6274					1.4375	-3.43154
1.1486	52.7034					1.43875	4.86459					1.3964	-7.00297					1.43875	7.06354					2.934	-10.5988					1.43875	-3.39987
1.1488	52.6822					1.44	4.63531					1.3966	-7.03508					1.44	6.96906					2.9342	-10.5456					1.44	-3.38044
1.149	52.681					1.44125	4.47204					1.3968	-7.0383					1.44125	6.88522					2.9344	-10.5044					1.44125	-3.36977
1.1492	52.7362					1.4425	4.39429					1.397	-7.01031					1.4425	6.80404					2.9346	-10.4762					1.4425	-3.36316
1.1494	52.9076					1.44375	4.39439					1.3972	-6.95249					1.44375	6.71625					2.9348	-10.4416					1.44375	-3.35506
1.1496	53.0695					1.445	4.44009					1.3974	-6.91603					1.445	6.61272					2.935	-10.4107					1.445	-3.33953
1.1498	53.0895					1.44625	4.48479					1.3976	-6.93269					1.44625	6.48582					2.9352	-10.3828					1.44625	-3.31097
1.15	52.9933					1.4475	4.48146					1.3978	-6.95897					1.4475	6.33056					2.9354	-10.3403					1.4475	-3.26492
1.1502	52.8554					1.44875	4.39761					1.398	-6.97121					1.44875	6.14533					2.9356	-10.2982					1.44875	-3.19882
1.1504	52.7438					1.45	4.22616					1.3982	-6.98976					1.45	5.9321					2.9358	-10.2688					1.45	-3.11253
1.1506	52.6747					1.45125	3.98548					1.3984	-7.01087					1.45125	5.69625					2.936	-10.241					1.45125	-3.00849
1.1508	52.5577					1.4525	3.70936					1.3986	-7.02059					1.4525	5.44597					2.9362	-10.2199					1.4525	-2.89154
1.151	52.3488					1.45375	3.43379					1.3988	-7.02957					1.45375	5.19139					2.9364	-10.2074					1.45375	-2.76833
1.1512	52.1283					1.455	3.18516					1.399	-7.03926					1.455	4.94348					2.9366	-10.195					1.455	-2.64647
1.1514	51.9775					1.45625	2.9734					1.3992	-7.02438					1.45625	4.71264					2.9368	-8.2562					1.45625	-2.53363
1.1516	51.8629					1.4575	2.79478					1.3994	-6.97025					1.4575	4.5073					2.937	-1.13606					1.4575	-2.43651
1.1518	51.7082					1.45875	2.64301					1.3996	-6.8902					1.45875	4.33261					2.9372	11.3093					1.45875	-2.36012
1.152	51.5308					1.46	2.51795					1.3998	-6.8135					1.46	4.18962					2.9374	26.8807					1.46	-2.3073
1.1522	51.3757					1.46125	2.42366					1.4	-6.75832					1.46125	4.07504					2.9376	43.8178					1.46125	-2.27855
1.1524	51.2915					1.4625	2.35828					1.4002	-6.72504					1.4625	3.98166					2.9378	60.8287					1.4625	-2.27213
1.1526	51.3132					1.46375	2.30626					1.4004	-6.7214					1.46375	3.89943					2.938	76.9733					1.46375	-2.28446
1.1528	51.3486					1.465	2.23957					1.4006	-6.73225					1.465	3.81706					2.9382	91.6207					1.465	-2.31072
1.153	51.3442					1.46625	2.1286					1.4008	-6.73029					1.46625	3.72379					2.9384	104.431					1.46625	-2.34561
1.1532	51.3875					1.4675	1.95782					1.401	-6.72375					1.4675	3.61104					2.9386	115.285					1.4675	-2.3842
1.1534	51.4711					1.46875	1.73339					1.4012	-6.7234					1.46875	3.47364					2.9388	122.174					1.46875	-2.42258
1.1536	51.5267					1.47	1.47491					1.4014	-6.73215					1.47	3.31058					2.939	121.857					1.47	-2.45836
1.1538	51.5891					1.47125	1.19991					1.4016	-6.75069					1.47125	3.12495					2.9392	114.466					1.47125	-2.49079
1.154	51.6575					1.4725	0.914823					1.4018	-6.76131					1.4725	2.92338					2.9394	102.533					1.4725	-2.5205
1.1542	51.6938					1.47375	0.617306					1.402	-6.75461					1.47375	2.71491					2.9396	88.0964					1.47375	-2.54914
1.1544	51.7406					1.475	0.306067					1.4022	-6.74647					1.475	2.50944					2.9398	72.6887					1.475	-2.57872
1.1546	51.7823					1.47625	-0.009841					1.4024	-6.74121					1.47625	2.31608					2.94	57.4242					1.47625	-2.61111
1.1548	51.7751					1.4775	-0.30766					1.4026	-6.73565					1.4775	2.14159					2.9402	43.0973					1.4775	-2.64751
1.155	51.7797					1.47875	-0.558521					1.4028	-6.73622					1.47875	1.98936					2.9404	30.2167					1.47875	-2.68819
1.1552	51.7833					1.48	-0.742479					1.403	-6.73588					1.48	1.85889					2.9406	19.0331					1.48	-2.73249
1.1554	51.7343					1.48125	-0.858767					1.4032	-6.71252					1.48125	1.74604					2.9408	9.63474					1.48125	-2.77922
1.1556	51.7096					1.4825	-0.926618					1.4034	-6.66221					1.4825	1.64374					2.941	2.01745					1.4825	-2.82714
1.1558	51.708					1.48375	-0.979009					1.4036	-6.61595					1.48375	1.54324					2.9412	-3.93369					1.48375	-2.87538
1.156	51.6917					1.485	-1.0528					1.4038	-6.59008					1.485	1.43567					2.9414	-8.41882					1.485	-2.92377
1.1562	51.7332					1.48625	-1.17876					1.404	-6.57816					1.48625	1.31339					2.9416	-11.6428					1.48625	-2.97295
1.1564	51.8236					1.4875	-1.37236					1.4042	-6.58096					1.4875	1.17123					2.9418	-13.7972					1.4875	-3.0243
1.1566	51.901					1.48875	-1.62783					1.4044	-6.57669					1.48875	1.00702					2.942	-15.095					1.48875	-3.07983
1.1568	51.9973					1.49	-1.91952					1.4046	-6.56167					1.49	0.821659					2.9422	-15.7265					1.49	-3.14179
1.157	52.132					1.49125	-2.21253					1.4048	-6.56275					1.49125	0.618615					2.9424	-15.8315					1.49125	-3.21231
1.1572	52.2415					1.4925	-2.48199					1.405	-6.55438					1.4925	0.403157					2.9426	-15.5621					1.4925	-3.29301
1.1574	52.3309					1.49375	-2.73029					1.4052	-6.52303					1.49375	0.181468					2.9428	-15.0685					1.49375	-3.38466
1.1576	52.4486					1.495	-2.98741					1.4054	-6.50869					1.495	-0.040285					2.943	-14.445					1.495	-3.4869
1.1578	52.521					1.49625	-3.29103					1.4056	-6.5217					1.49625	-0.256823					2.9432	-13.7577					1.49625	-3.59813
1.158	52.5153					1.4975	-3.65896					1.4058	-6.5368					1.4975	-0.464449					2.9434	-13.047					1.4975	-3.71563
1.1582	52.5352					1.49875	-4.07275					1.406	-6.54394					1.49875	-0.661507					2.9436	-12.3396					1.49875	-3.83591
1.1584	52.6126					1.5	-4.48513					1.4062	-6.56151					1.5	-0.848603					2.9438	-11.6798					1.5	-3.955
1.1586	45.9862					1.50125	-4.84673					1.4064	-4.96531					1.50125	-1.02849					2.944	-11.0998					1.50125	-4.06897
1.1588	21.5361					1.5025	-5.13341					1.4066	0.924236					1.5025	-1.20561					2.9442	-10.6234					1.5025	-4.17424
1.159	-20.8927					1.50375	-5.3576					1.4068	11.1055					1.50375	-1.38525					2.9444	-10.2573					1.50375	-4.26799
1.1592	-73.7009					1.505	-5.55813					1.407	23.7121					1.505	-1.57263					2.9446	-9.97287					1.505	-4.34844
1.1594	-130.971					1.50625	-5.7765					1.4072	37.2764					1.50625	-1.77202					2.9448	-9.74888					1.50625	-4.41496
1.1596	-188.313					1.5075	-6.03586					1.4074	50.704					1.5075	-1.98611					2.945	-9.59902					1.5075	-4.46818
1.1598	-242.645					1.50875	-6.33546					1.4076	63.2984					1.50875	-2.21568					2.9452	-9.50784					1.50875	-4.51005
1.16	-291.964					1.51	-6.66148					1.4078	74.6526					1.51	-2.45961					2.9454	-9.42044					1.51	-4.54385
1.1602	-335.132					1.51125	-7.00386					1.408	84.496					1.51125	-2.71513					2.9456	-9.33993					1.51125	-4.57395
1.1604	-371.685					1.5125	-7.36569					1.4082	91.1739					1.5125	-2.97829					2.9458	-9.29913					1.5125	-4.60538
1.1606	-393.406					1.51375	-7.75843					1.4084	92.1653					1.51375	-3.24454					2.946	-9.27199					1.51375	-4.64305
1.1608	-387.49					1.515	-8.18802					1.4086	87.5092					1.515	-3.50933					2.9462	-9.23131					1.515	-4.69114
1.161	-355.352					1.51625	-8.64274					1.4088	79.1173					1.51625	-3.76872					2.9464	-9.19666					1.51625	-4.75243
1.1612	-307.616					1.5175	-9.09131					1.409	68.5963					1.5175	-4.0199					2.9466	-9.17456					1.5175	-4.82792
1.1614	-252.157					1.51875	-9.49411					1.4092	57.1758					1.51875	-4.26168					2.9468	-9.1577					1.51875	-4.91671
1.1616	-194.718					1.52	-9.8231					1.4094	45.7627					1.52	-4.49475					2.947	-9.16566					1.52	-5.0161
1.1618	-139.274					1.52125	-10.0776					1.4096	35.0083					1.52125	-4.72172					2.9472	-9.20307					1.52125	-5.1219
1.162	-88.3838					1.5225	-10.2867					1.4098	25.2978					1.5225	-4.94664					2.9474	-9.23415					1.5225	-5.22883
1.1622	-43.5808					1.52375	-10.4978					1.41	16.8118					1.52375	-5.1744					2.9476	-9.24966					1.52375	-5.33109
1.1624	-5.594					1.525	-10.7578					1.4102	9.63519					1.525	-5.40995					2.9478	-9.2715					1.525	-5.42289
1.1626	25.4638					1.52625	-11.0937					1.4104	3.75431					1.52625	-5.65753					2.948	-9.28673					1.52625	-5.49908
1.1628	49.8738					1.5275	-11.505					1.4106	-0.921818					1.5275	-5.92018					2.9482	-9.27754					1.5275	-5.55565
1.163	68.2199					1.52875	-11.9719					1.4108	-4.49247					1.52875	-6.19938					2.9484	-9.26249					1.52875	-5.59012
1.1632	81.2442					1.53	-12.4712					1.411	-7.09016					1.53	-6.49495					2.9486	-9.24502					1.53	-5.60158
1.1634	89.6953					1.53125	-12.9907					1.4112	-8.88606					1.53125	-6.80504					2.9488	-9.21255					1.53125	-5.59049
1.1636	94.3871					1.5325	-13.5325					1.4114	-10.0447					1.5325	-7.12634					2.949	-9.18036					1.5325	-5.55831
1.1638	96.1841					1.53375	-14.1074					1.4116	-10.7146					1.53375	-7.45441					2.9492	-9.16043					1.53375	-5.50698
1.164	95.8042					1.535	-14.7247					1.4118	-11.016					1.535	-7.78413					2.9494	-9.13593					1.535	-5.43846
1.1642	93.8432					1.53625	-15.384					1.412	-11.0211					1.53625	-8.11021					2.9496	-9.0992					1.53625	-5.35436
1.1644	90.8403					1.5375	-16.0722					1.4122	-10.7846					1.5375	-8.4279					2.9498	-9.04682					1.5375	-5.25577
1.1646	87.1936					1.53875	-16.7663					1.4124	-10.3858					1.53875	-8.73366					2.95	-8.97334					1.53875	-5.14316
1.1648	83.2509					1.54	-17.4405					1.4126	-9.92522					1.54	-9.0258					2.9502	-8.90193					1.54	-5.01649
1.165	79.3407					1.54125	-18.0758					1.4128	-9.46139					1.54125	-9.30479					2.9504	-8.85947					1.54125	-4.87551
1.1652	75.6286					1.5425	-18.6683					1.413	-8.99166					1.5425	-9.57325					2.9506	-8.85422					1.5425	-4.71999
1.1654	72.1663					1.54375	-19.2306					1.4132	-8.53987					1.54375	-9.83549					2.9508	-8.87576					1.54375	-4.55014
1.1656	69.0408					1.545	-19.7818					1.4134	-8.16012					1.545	-10.0968					2.951	-8.88995					1.545	-4.36698
1.1658	66.3567					1.54625	-20.3339					1.4136	-7.86753					1.54625	-10.3625					2.9512	-8.88702					1.54625	-4.17263
1.166	64.1242					1.5475	-20.8832					1.4138	-7.67062					1.5475	-10.6371					2.9514	-8.89163					1.5475	-3.97065
1.1662	62.2947					1.54875	-21.4138					1.414	-7.5655					1.54875	-10.9234					2.9516	-8.92153					1.54875	-3.7661
1.1664	60.8541					1.55	-21.9089					1.4142	-7.48124					1.55	-11.2218					2.9518	-8.97402					1.55	-3.56555
1.1666	59.7225					1.55125	-22.3625					1.4144	-7.35966					1.55125	-11.5297					2.952	-9.03868					1.55125	-3.37677
1.1668	58.7978					1.5525	-22.7846					1.4146	-7.21584					1.5525	-11.842					2.9522	-9.10022					1.5525	-3.20824
1.167	58.0731					1.55375	-23.1946					1.4148	-7.07402					1.55375	-12.1512					2.9524	-9.1494					1.55375	-3.06836
1.1672	57.5691					1.555	-23.6084					1.415	-6.961					1.555	-12.4484					2.9526	-9.21572					1.555	-2.96455
1.1674	57.2954					1.55625	-24.0254					1.4152	-6.89531					1.55625	-12.7242					2.9528	-9.29869					1.55625	-2.90231
1.1676	57.1757					1.5575	-24.4231					1.4154	-6.84951					1.5575	-12.9699					2.953	-9.35099					1.5575	-2.88442
1.1678	57.0735					1.55875	-24.7634					1.4156	-6.82181					1.55875	-13.1794					2.9532	-9.37211					1.55875	-2.91051
1.168	56.9365					1.56	-25.0065					1.4158	-6.82337					1.56	-13.3494					2.9534	-9.38833					1.56	-2.97699
1.1682	56.7862					1.56125	-25.1298					1.416	-6.83113					1.56125	-13.4811					2.9536	-9.39552					1.56125	-3.07743
1.1684	56.5968					1.5625	-25.1387					1.4162	-6.85057					1.5625	-13.5797					2.9538	-9.38221					1.5625	-3.20321
1.1686	56.3874					1.56375	-25.0656					1.4164	-6.89784					1.56375	-13.6539					2.954	-9.36171					1.56375	-3.34437
1.1688	56.2567					1.565	-24.9556					1.4166	-6.95046					1.565	-13.7145					2.9542	-9.35577					1.565	-3.49084
1.169	56.152					1.56625	-24.8514					1.4168	-6.99669					1.56625	-13.7729					2.9544	-9.3565					1.56625	-3.63343
1.1692	56.0124					1.5675	-24.781					1.417	-7.05234					1.5675	-13.8394					2.9546	-9.35969					1.5675	-3.7649
1.1694	55.9433					1.56875	-24.7525					1.4172	-7.10862					1.56875	-13.9216					2.9548	-9.36617					1.56875	-3.88069
1.1696	55.9735					1.57	-24.7558					1.4174	-7.14034					1.57	-14.0236					2.955	-9.35264					1.57	-3.97938
1.1698	56.0258					1.57125	-24.7734					1.4176	-7.15144					1.57125	-14.1454					2.9552	-9.33657					1.57125	-4.06259
1.17	56.1087					1.5725	-24.7937					1.4178	-7.16042					1.5725	-14.2835					2.9554	-9.34931					1.5725	-4.13442
1.1702	56.2352					1.57375	-24.8184					1.418	-7.14762					1.57375	-14.4312					2.9556	-9.36175					1.57375	-4.20055
1.1704	56.3256					1.575	-24.8583					1.4182	-7.10084					1.575	-14.5798					2.9558	-9.35262					1.575	-4.2672
1.1706	56.3794					1.57625	-24.922					1.4184	-7.06421					1.57625	-14.7203					2.956	-9.33275					1.57625	-4.34004
1.1708	56.4789					1.5775	-25.0048					1.4186	-7.0418					1.5775	-14.8444					2.9562	-9.29651					1.5775	-4.42333
1.171	56.58					1.57875	-25.0863					1.4188	-7.00085					1.57875	-14.9458					2.9564	-9.26235					1.57875	-4.51926
1.1712	56.6027					1.58	-25.1357					1.419	-6.96502					1.58	-15.0214					2.9566	-9.25001					1.58	-4.62775
1.1714	56.5711					1.58125	-25.1235					1.4192	-6.96054					1.58125	-15.0712					2.9568	-7.27725					1.58125	-4.74668
1.1716	56.5134					1.5825	-25.0354					1.4194	-6.97526					1.5825	-15.0979					2.957	-0.056842					1.5825	-4.87234
1.1718	56.4297					1.58375	-24.8821					1.4196	-7.01342					1.58375	-15.1061					2.9572	12.5286					1.58375	-5.00018
1.172	56.377					1.585	-24.6983					1.4198	-7.08191					1.585	-15.1005					2.9574	28.2614					1.585	-5.12563
1.1722	56.4364					1.58625	-24.5295					1.42	-7.13526					1.58625	-15.0842					2.9576	45.3219					1.58625	-5.24493
1.1724	56.5922					1.5875	-24.4131					1.4202	-7.12948					1.5875	-15.0575					2.9578	62.3729					1.5875	-5.35567
1.1726	56.8074					1.58875	-24.3646					1.4204	-7.07783					1.58875	-15.0163					2.958	78.5242					1.58875	-5.45722
1.1728	57.0474					1.59	-24.375					1.4206	-7.01704					1.59	-14.9519					2.9582	93.2004					1.59	-5.55066
1.173	57.2244					1.59125	-24.4225					1.4208	-6.9604					1.59125	-14.8514					2.9584	106.058					1.59125	-5.63854
1.1732	57.3645					1.5925	-24.491					1.421	-6.90541					1.5925	-14.6979					2.9586	116.964					1.5925	-5.72431
1.1734	57.5365					1.59375	-24.5804					1.4212	-6.85666					1.59375	-14.4716					2.9588	123.876					1.59375	-5.81171
1.1736	57.6672					1.595	-24.7017					1.4214	-6.81531					1.595	-14.1514					2.959	123.52					1.595	-5.90413
1.1738	57.7228					1.59625	-24.8606					1.4216	-6.80506					1.59625	-13.7156					2.9592	116.069					1.59625	-6.00406
1.174	57.7431					1.5975	-25.0418					1.4218	-6.8374					1.5975	-13.1438					2.9594	104.086					1.5975	-6.11271
1.1742	57.7203					1.59875	-25.2057					1.422	-6.89312					1.59875	-12.4181					2.9596	89.5755					1.59875	-6.2298
1.1744	57.69					1.6	-25.3026					1.4222	-6.96569					1.6	-11.5249					2.9598	74.0619					1.6	-6.35367
1.1746	57.6644					1.60125	-25.2938					1.4224	-7.02338					1.60125	-10.4558					2.96	58.7001					1.60125	-6.48132
1.1748	57.6058					1.6025	-25.1686					1.4226	-7.02403					1.6025	-9.20929					2.9602	44.2903					1.6025	-6.60869
1.175	57.5881					1.60375	-24.9494					1.4228	-6.99287					1.60375	-7.79145					2.9604	31.3167					1.60375	-6.73105
1.1752	57.6395					1.605	-24.685					1.423	-6.96648					1.605	-6.21627					2.9606	20.0505					1.605	-6.84354
1.1754	57.6859					1.60625	-24.4333					1.4232	-6.92417					1.60625	-4.50561					2.9608	10.5821					1.60625	-6.94177
1.1756	57.768					1.6075	-24.2432					1.4234	-6.85617					1.6075	-2.68854					2.961	2.86723					1.6075	-7.02248
1.1758	57.9414					1.60875	-24.1423					1.4236	-6.79188					1.60875	-0.800305					2.9612	-3.20029					1.60875	-7.08407
1.176	58.1191					1.61	-24.1342					1.4238	-6.75948					1.61	1.11931					2.9614	-7.78077					1.61	-7.127
1.1762	58.2564					1.61125	-24.2041					1.424	-6.77183					1.61125	3.02805					2.9616	-11.0884					1.61125	-7.15382
1.1764	58.3932					1.6125	-24.3296					1.4242	-6.81274					1.6125	4.88372					2.9618	-13.3359					1.6125	-7.16896
1.1766	58.5281					1.61375	-24.4896					1.4244	-6.85081					1.61375	6.64681					2.962	-14.7154					1.61375	-7.17808
1.1768	58.6337					1.615	-24.6655					1.4246	-6.88742					1.615	8.28305					2.9622	-15.4153					1.615	-7.1873
1.177	58.7054					1.61625	-24.8368					1.4248	-6.94735					1.61625	9.7654					2.9624	-15.5815					1.61625	-7.20225
1.1772	58.7757					1.6175	-24.9769					1.425	-7.02342					1.6175	11.0753					2.9626	-15.3343					1.6175	-7.22719
1.1774	58.8259					1.61875	-25.0571					1.4252	-7.07659					1.61875	12.2031					2.9628	-14.8155					1.61875	-7.26428
1.1776	58.8364					1.62	-25.0559					1.4254	-7.09192					1.62	13.1474					2.963	-14.1512					1.62	-7.31299
1.1778	58.8568					1.62125	-24.9685					1.4256	-7.10058					1.62125	13.9139					2.9632	-13.4416					1.62125	-7.36989
1.178	58.8677					1.6225	-24.8113					1.4258	-7.1097					1.6225	14.5136					2.9634	-12.7587					1.6225	-7.42888
1.1782	58.8372					1.62375	-24.6193					1.426	-7.08592					1.62375	14.9616					2.9636	-12.1165					1.62375	-7.48185
1.1784	58.825					1.625	-24.4397					1.4262	-7.02269					1.625	15.2752					2.9638	-11.5143					1.625	-7.51969
1.1786	52.0581					1.62625	-24.3191					1.4264	-5.30774					1.62625	15.473					2.964	-10.9826					1.62625	-7.53354
1.1788	27.2634					1.6275	-24.2883					1.4266	0.702715					1.6275	15.5732					2.9642	-10.5476					1.6275	-7.51594
1.179	-15.7268					1.62875	-24.3477					1.4268	10.966					1.62875	15.5932					2.9644	-10.2068					1.62875	-7.46165
1.1792	-69.217					1.63	-24.465					1.427	23.5999					1.63	15.549					2.9646	-9.94418					1.63	-7.36809
1.1794	-127.217					1.63125	-24.5905					1.4272	37.1821					1.63125	15.4545					2.9648	-9.73309					1.63125	-7.23546
1.1796	-185.282					1.6325	-24.6834					1.4274	50.6746					1.6325	15.322					2.965	-9.56124					1.6325	-7.06643
1.1798	-240.291					1.63375	-24.7314					1.4276	63.3549					1.63375	15.162					2.9652	-9.45063					1.63375	-6.86568
1.18	-290.222					1.635	-24.75					1.4278	74.7771					1.635	14.9833					2.9654	-9.40436					1.635	-6.63923
1.1802	-333.927					1.63625	-24.7624					1.428	84.6916					1.63625	14.7928					2.9656	-9.38757					1.63625	-6.39372
1.1804	-370.944					1.6375	-24.7745					1.4282	91.4222					1.6375	14.5955					2.9658	-9.39148					1.6375	-6.13567
1.1806	-392.985					1.63875	-24.7652					1.4284	92.4154					1.63875	14.395					2.966	-9.43208					1.63875	-5.87098
1.1808	-387.082					1.64	-24.7011					1.4286	87.751					1.64	14.1931					2.9662	-9.48202					1.64	-5.60443
1.181	-354.598					1.64125	-24.564					1.4288	79.3731					1.64125	13.9905					2.9664	-9.51214					1.64125	-5.33941
1.1812	-306.21					1.6425	-24.3725					1.429	68.8672					1.6425	13.7867					2.9666	-9.52504					1.6425	-5.07777
1.1814	-249.892					1.64375	-24.1816					1.4292	57.4273					1.64375	13.5807					2.9668	-9.52432					1.64375	-4.81999
1.1816	-191.545					1.645	-24.0559					1.4294	45.9558					1.645	13.3718					2.967	-9.51193					1.645	-4.56562
1.1818	-135.275					1.64625	-24.0345					1.4296	35.1276					1.64625	13.1597					2.9672	-9.4817					1.64625	-4.31372
1.182	-83.6597					1.6475	-24.1107					1.4298	25.3372					1.6475	12.9453					2.9674	-9.44358					1.6475	-4.06345
1.1822	-38.2305					1.64875	-24.2413					1.43	16.7667					1.64875	12.7307					2.9676	-9.40973					1.64875	-3.81452
1.1824	0.278843					1.65	-24.374					1.4302	9.50745					1.65	12.5186					2.9678	-9.36819					1.65	-3.56753
1.1826	31.7699					1.65125	-24.4757					1.4304	3.56945					1.65125	12.3125					2.968	-9.33424					1.65125	-3.32429
1.1828	56.5351					1.6525	-24.5453					1.4306	-1.12822					1.6525	12.1163					2.9682	-9.3294					1.6525	-3.08785
1.183	75.1486					1.65375	-24.6035					1.4308	-4.70854					1.65375	11.9334					2.9684	-9.32455					1.65375	-2.86241
1.1832	88.3821					1.655	-24.6721					1.431	-7.30793					1.655	11.7666					2.9686	-9.32081					1.655	-2.653
1.1834	97.0626					1.65625	-24.7589					1.4312	-9.09768					1.65625	11.6178					2.9688	-9.34604					1.65625	-2.46496
1.1836	101.953					1.6575	-24.8538					1.4314	-10.2351					1.6575	11.4872					2.969	-9.37602					1.6575	-2.30323
1.1838	103.787					1.65875	-24.9329					1.4316	-10.8407					1.65875	11.3736					2.9692	-9.39824					1.65875	-2.17172
1.184	103.344					1.66	-24.9684					1.4318	-11.0451					1.66	11.2738					2.9694	-9.41601					1.66	-2.07269
1.1842	101.313					1.66125	-24.942					1.432	-10.9751					1.66125	11.183					2.9696	-9.41461					1.66125	-2.00648
1.1844	98.2179					1.6625	-24.8555					1.4322	-10.7293					1.6625	11.0952					2.9698	-9.40244					1.6625	-1.9714
1.1846	94.5387					1.66375	-24.7321					1.4324	-10.3808					1.66375	11.0036					2.97	-9.40406					1.66375	-1.96398
1.1848	90.6714					1.665	-24.6081					1.4326	-9.98719					1.665	10.9019					2.9702	-9.42214					1.665	-1.9793
1.185	86.8349					1.66625	-24.5194					1.4328	-9.57819					1.66625	10.7845					2.9704	-9.44993					1.66625	-2.01171
1.1852	83.1992					1.6675	-24.4886					1.433	-9.16605					1.6675	10.6475					2.9706	-9.47615					1.6675	-2.0555
1.1854	79.9717					1.66875	-24.5174					1.4332	-8.79657					1.66875	10.489					2.9708	-9.48264					1.66875	-2.10572
1.1856	77.174					1.67	-24.5892					1.4334	-8.50991					1.67	10.3092					2.971	-9.48787					1.67	-2.15883
1.1858	74.7067					1.67125	-24.679					1.4336	-8.28756					1.67125	10.1108					2.9712	-9.51047					1.67125	-2.21305
1.186	72.6017					1.6725	-24.7686					1.4338	-8.08987					1.6725	9.89831					2.9714	-9.52163					1.6725	-2.26848
1.1862	70.7963					1.67375	-24.8558					1.434	-7.88598					1.67375	9.6776					2.9716	-9.5216					1.67375	-2.32683
1.1864	69.1862					1.675	-24.9502					1.4342	-7.68177					1.675	9.45513					2.9718	-9.54129					1.675	-2.39071
1.1866	67.8425					1.67625	-25.0583					1.4344	-7.52743					1.67625	9.23692					2.972	-9.56599					1.67625	-2.46287
1.1868	66.7298					1.6775	-25.1703					1.4346	-7.44171					1.6775	9.0276					2.9722	-9.57308					1.6775	-2.5453
1.187	65.7463					1.67875	-25.2585					1.4348	-7.39015					1.67875	8.82965					2.9724	-9.57519					1.67875	-2.63857
1.1872	64.9437					1.68	-25.2944					1.435	-7.36744					1.68	8.64297					2.9726	-9.57112					1.68	-2.7415
1.1874	64.2886					1.68125	-25.2693					1.4352	-7.39459					1.68125	8.46501					2.9728	-9.54743					1.68125	-2.85109
1.1876	63.7135					1.6825	-25.2022					1.4354	-7.44361					1.6825	8.29133					2.973	-9.52934					1.6825	-2.96274
1.1878	63.2572					1.68375	-25.1295					1.4356	-7.47475					1.68375	8.11648					2.9732	-9.52993					1.68375	-3.07069
1.188	62.8866					1.685	-25.0846					1.4358	-7.4904					1.685	7.93524					2.9734	-9.50997					1.685	-3.16857
1.1882	62.5859					1.68625	-25.0807					1.436	-7.49437					1.68625	7.74367					2.9736	-9.46506					1.68625	-3.25016
1.1884	62.3335					1.6875	-25.1083					1.4362	-7.49294					1.6875	7.54014					2.9738	-9.43823					1.6875	-3.31016
1.1886	61.9885					1.68875	-25.1458					1.4364	-7.51883					1.68875	7.32583					2.974	-9.44229					1.68875	-3.34503
1.1888	61.5486					1.69	-25.1739					1.4366	-7.56075					1.69	7.1047					2.9742	-9.47211					1.69	-3.35372
1.189	61.0969					1.69125	-25.1851					1.4368	-7.57162					1.69125	6.88304					2.9744	-9.52182					1.69125	-3.33807
1.1892	60.5619					1.6925	-25.186					1.437	-7.56228					1.6925	6.66854					2.9746	-9.55785					1.6925	-3.30291
1.1894	59.914					1.69375	-25.1915					1.4372	-7.55652					1.69375	6.46911					2.9748	-9.56425					1.69375	-3.25546
1.1896	59.2004					1.695	-25.2158					1.4374	-7.53936					1.695	6.29171					2.975	-9.5655					1.695	-3.20444
1.1898	58.3842					1.69625	-25.2626					1.4376	-7.51081					1.69625	6.14117					2.9752	-9.56522					1.69625	-3.1588
1.19	57.4975					1.6975	-25.3215					1.4378	-7.4995					1.6975	6.01943					2.9754	-9.55613					1.6975	-3.12639
1.1902	56.6639					1.69875	-25.3697					1.438	-7.51295					1.69875	5.92524					2.9756	-9.54608					1.69875	-3.11292
1.1904	55.9029					1.7	-25.3785					1.4382	-7.52751					1.7	5.8542					2.9758	-9.52428					1.7	-3.1212
1.1906	55.1888					1.70125	-25.325					1.4384	-7.54337					1.70125	5.79932					2.976	-9.47945					1.70125	-3.15095
1.1908	54.5271					1.7025	-25.2068					1.4386	-7.56231					1.7025	5.7518					2.9762	-9.42004					1.7025	-3.19907
1.191	53.8389					1.70375	-25.0485					1.4388	-7.54793					1.70375	5.70211					2.9764	-9.35399					1.70375	-3.26035
1.1912	53.041					1.705	-24.8968					1.439	-7.48944					1.705	5.64107					2.9766	-9.30277					1.705	-3.32849
1.1914	52.1958					1.70625	-24.8007					1.4392	-7.40443					1.70625	5.56092					2.9768	-7.33655					1.70625	-3.39721
1.1916	51.3735					1.7075	-24.7869					1.4394	-7.2873					1.7075	5.45632					2.977	-0.177873					1.7075	-3.4615
1.1918	50.5573					1.70875	-24.844					1.4396	-7.15908					1.70875	5.32489					2.9772	12.2894					1.70875	-3.51856
1.192	49.7395					1.71	-24.9291					1.4398	-7.07517					1.71	5.16748					2.9774	27.8341					1.71	-3.56826
1.1922	48.9185					1.71125	-24.9943					1.44	-7.03024					1.71125	4.98788					2.9776	44.6947					1.71125	-3.61304
1.1924	48.085					1.7125	-25.0172					1.4402	-6.99437					1.7125	4.79213					2.9778	61.6012					1.7125	-3.65728
1.1926	47.3035					1.71375	-25.0115					1.4404	-6.98613					1.71375	4.58753					2.978	77.6507					1.71375	-3.70627
1.1928	46.643					1.715	-25.0124					1.4406	-7.00633					1.715	4.38153					2.9782	92.2427					1.715	-3.76496
1.193	46.0491					1.71625	-25.0453					1.4408	-7.03461					1.71625	4.1807					2.9784	105.032					1.71625	-3.83673
1.1932	45.4616					1.7175	-25.1021					1.441	-7.07221					1.7175	3.98975					2.9786	115.862					1.7175	-3.92257
1.1934	44.8938					1.71875	-25.1422					1.4412	-7.10572					1.71875	3.81104					2.9788	122.706					1.71875	-4.02073
1.1936	44.3201					1.72	-25.1159					1.4414	-7.12423					1.72	3.64442					2.979	122.358					1.72	-4.1269
1.1938	43.7263					1.72125	-24.9959					1.4416	-7.14502					1.72125	3.48736					2.9792	114.985					1.72125	-4.23489
1.194	43.1279					1.7225	-24.797					1.4418	-7.17449					1.7225	3.33553					2.9794	103.098					1.7225	-4.33761
1.1942	42.5086					1.72375	-24.5729					1.442	-7.19295					1.72375	3.18349					2.9796	88.7153					1.72375	-4.42805
1.1944	41.8548					1.725	-24.3925					1.4422	-7.20875					1.725	3.02575					2.9798	73.387					1.725	-4.50024
1.1946	41.1006					1.72625	-24.3082					1.4424	-7.24165					1.72625	2.85775					2.98	58.2188					1.72625	-4.55003
1.1948	40.1785					1.7275	-24.3322					1.4426	-7.26798					1.7275	2.67684					2.9802	43.9764					1.7275	-4.57547
1.195	39.1557					1.72875	-24.4346					1.4428	-7.28829					1.72875	2.48275					2.9804	31.1744					1.72875	-4.5769
1.1952	38.1269					1.73	-24.5622					1.443	-7.31839					1.73	2.27769					2.9806	20.0804					1.73	-4.55673
1.1954	37.0816					1.73125	-24.6657					1.4432	-7.34855					1.73125	2.06585					2.9808	10.7699					1.73125	-4.51899
1.1956	36.0264					1.7325	-24.7223					1.4434	-7.38362					1.7325	1.85261					2.981	3.22889					1.7325	-4.46877
1.1958	35.0408					1.73375	-24.7427					1.4436	-7.43835					1.73375	1.64362					2.9812	-2.66803					1.73375	-4.41148
1.196	34.124					1.735	-24.7595					1.4438	-7.50263					1.735	1.444					2.9814	-7.11474					1.735	-4.35227
1.1962	33.2333					1.73625	-24.8016					1.444	-7.54821					1.73625	1.25776					2.9816	-10.2897					1.73625	-4.29547
1.1964	32.4197					1.7375	-24.873					1.4442	-7.58384					1.7375	1.08745					2.9818	-12.4097					1.7375	-4.24416
1.1966	31.679					1.73875	-24.9454					1.4444	-7.62223					1.73875	0.933949					2.982	-13.6968					1.73875	-4.20001
1.1968	30.9356					1.74	-24.9726					1.4446	-7.62991					1.74	0.796374					2.9822	-14.3115					1.74	-4.16335
1.197	30.2261					1.74125	-24.9169					1.4448	-7.57819					1.74125	0.672192					2.9824	-14.4299					1.74125	-4.13337
1.1972	29.5778					1.7425	-24.7719					1.445	-7.50439					1.7425	0.557405					2.9826	-14.2216					1.7425	-4.10848
1.1974	28.9231					1.74375	-24.5693					1.4452	-7.46085					1.74375	0.446995					2.9828	-13.7839					1.74375	-4.08669
1.1976	28.2614					1.745	-24.3668					1.4454	-7.43007					1.745	0.335593					2.983	-13.2074					1.745	-4.06614
1.1978	27.6832					1.74625	-24.2246					1.4456	-7.39481					1.74625	0.218235					2.9832	-12.5637					1.74625	-4.04549
1.198	27.2206					1.7475	-24.1805					1.4458	-7.37034					1.7475	0.09108					2.9834	-11.8787					1.7475	-4.0244
1.1982	26.8535					1.74875	-24.2346					1.446	-7.35304					1.74875	-0.04807					2.9836	-11.2007					1.74875	-4.00367
1.1984	26.5944					1.75	-24.3528					1.4462	-7.34124					1.75	-0.199611					2.9838	-10.5761					1.75	-3.98519
1.1986	20.0607					1.75125	-24.4867					1.4464	-5.70821					1.75125	-0.362305					2.984	-10.0126					1.75125	-3.97178
1.1988	-3.30648					1.7525	-24.5984					1.4466	0.25202					1.7525	-0.533616					2.9842	-9.52408					1.7525	-3.96675
1.199	-43.6605					1.75375	-24.6747					1.4468	10.5795					1.75375	-0.710137					2.9844	-9.13233					1.75375	-3.97335
1.1992	-93.8068					1.755	-24.7252					1.447	23.3886					1.755	-0.888113					2.9846	-8.83839					1.755	-3.99406
1.1994	-148.149					1.75625	-24.7675					1.4472	37.1574					1.75625	-1.06408					2.9848	-8.62915					1.75625	-4.02989
1.1996	-202.535					1.7575	-24.8116					1.4474	50.7402					1.7575	-1.23549					2.985	-8.47838					1.7575	-4.07997
1.1998	-254.045					1.75875	-24.8519					1.4476	63.4191					1.75875	-1.40132					2.9852	-8.359					1.75875	-4.14143
1.2	-300.789					1.76	-24.8714					1.4478	74.8364					1.76	-1.56241					2.9854	-8.2736					1.76	-4.2097
1.2002	-341.697					1.76125	-24.8552					1.448	84.7754					1.76125	-1.72145					2.9856	-8.24241					1.76125	-4.27913
1.2004	-376.337					1.7625	-24.8008					1.4482	91.5312					1.7625	-1.88263					2.9858	-8.25177					1.7625	-4.34394
1.2006	-396.817					1.76375	-24.7194					1.4484	92.5009					1.76375	-2.05098					2.986	-8.25801					1.76375	-4.39906
1.2008	-390.837					1.765	-24.631					1.4486	87.7504					1.765	-2.23144					2.9862	-8.25141					1.765	-4.44087
1.201	-359.779					1.76625	-24.5593					1.4488	79.2523					1.76625	-2.42786					2.9864	-8.2396					1.76625	-4.46763
1.2012	-313.81					1.7675	-24.523					1.449	68.6311					1.7675	-2.64222					2.9866	-8.21099					1.7675	-4.47966
1.2014	-260.43					1.76875	-24.5292					1.4492	57.1386					1.76875	-2.87421					2.9868	-8.18074					1.76875	-4.4792
1.2016	-205.192					1.77	-24.5724					1.4494	45.6525					1.77	-3.12118					2.987	-8.1794					1.77	-4.47015
1.2018	-151.977					1.77125	-24.6402					1.4496	34.7738					1.77125	-3.37865					2.9872	-8.19063					1.77125	-4.45775
1.202	-103.236					1.7725	-24.7206					1.4498	24.9247					1.7725	-3.64101					2.9874	-8.19543					1.7725	-4.44811
1.2022	-60.4255					1.77375	-24.8099					1.45	16.3325					1.77375	-3.90241					2.9876	-8.20925					1.77375	-4.44763
1.2024	-24.2972					1.775	-24.914					1.4502	9.07015					1.775	-4.15768					2.9878	-8.22693					1.775	-4.46223
1.2026	5.06346					1.77625	-25.0405					1.4504	3.1339					1.77625	-4.40305					2.988	-8.23905					1.77625	-4.49664
1.2028	28.0627					1.7775	-25.1869					1.4506	-1.53755					1.7775	-4.63677					2.9882	-8.26041					1.7775	-4.55376
1.203	45.2404					1.77875	-25.3349					1.4508	-5.08752					1.77875	-4.85936					2.9884	-8.27417					1.77875	-4.63431
1.2032	57.2513					1.78	-25.4544					1.451	-7.69277					1.78	-5.07367					2.9886	-8.25432					1.78	-4.73678
1.2034	64.9671					1.78125	-25.5148					1.4512	-9.49795					1.78125	-5.28455					2.9888	-8.21756					1.78125	-4.85749
1.2036	69.2417					1.7825	-25.4998					1.4514	-10.6295					1.7825	-5.49825					2.989	-8.1834					1.7825	-4.99093
1.2038	70.7752					1.78375	-25.4172					1.4516	-11.2367					1.78375	-5.72142					2.9892	-8.15936					1.78375	-5.1302
1.204	70.2654					1.785	-25.2973					1.4518	-11.471					1.785	-5.95997					2.9894	-8.148					1.785	-5.26765
1.2042	68.3408					1.78625	-25.1813					1.452	-11.4245					1.78625	-6.21811					2.9896	-8.13795					1.78625	-5.3957
1.2044	65.4339					1.7875	-25.1052					1.4522	-11.1872					1.7875	-6.49751					2.9898	-8.10782					1.7875	-5.50771
1.2046	61.9151					1.78875	-25.0871					1.4524	-10.8534					1.78875	-6.79701					2.99	-8.05704					1.78875	-5.59888
1.2048	58.1003					1.79	-25.1203					1.4526	-10.4473					1.79	-7.11269					2.9902	-8.01388					1.79	-5.66692
1.205	54.1918					1.79125	-25.18					1.4528	-9.98308					1.79125	-7.43842					2.9904	-7.97838					1.79125	-5.71241
1.2052	50.3972					1.7925	-25.2404					1.453	-9.50067					1.7925	-7.76675					2.9906	-7.93505					1.7925	-5.73876
1.2054	46.8852					1.79375	-25.2895					1.4532	-9.03864					1.79375	-8.08979					2.9908	-7.88339					1.79375	-5.75172
1.2056	43.7134					1.795	-25.3324					1.4534	-8.64876					1.795	-8.40021					2.991	-7.8265					1.795	-5.75857
1.2058	40.9481					1.79625	-25.3817					1.4536	-8.34751					1.79625	-8.69203					2.9912	-7.78966					1.79625	-5.76703
1.206	38.6099					1.7975	-25.4412					1.4538	-8.0982					1.7975	-8.96128					2.9914	-7.78735					1.7975	-5.78419
1.2062	36.6172					1.79875	-25.4954					1.454	-7.89474					1.79875	-9.20637					2.9916	-7.79					1.79875	-5.81542
1.2064	34.9439					1.8	-25.5113					1.4542	-7.73214					1.8	-9.42822					2.9918	-7.77961					1.8	-5.86364
1.2066	33.5985					1.80125	-25.4571					1.4544	-7.58489					1.80125	-9.63016					2.992	-7.7714					1.80125	-5.92889
1.2068	32.5263					1.8025	-25.3228					1.4546	-7.4735					1.8025	-9.81748					2.9922	-7.77206					1.8025	-6.00835
1.207	31.7043					1.80375	-25.1316					1.4548	-7.40613					1.80375	-9.99682					2.9924	-7.76123					1.80375	-6.0968
1.2072	31.0752					1.805	-24.9346					1.455	-7.34391					1.805	-10.1753					2.9926	-7.73302					1.805	-6.18744
1.2074	30.5051					1.80625	-24.7904					1.4552	-7.27743					1.80625	-10.3601					2.9928	-7.71653					1.80625	-6.27307
1.2076	30.0259					1.8075	-24.7393					1.4554	-7.22443					1.8075	-10.5573					2.993	-7.71001					1.8075	-6.34726
1.2078	29.75					1.80875	-24.7866					1.4556	-7.17898					1.80875	-10.7716					2.9932	-7.69531					1.80875	-6.40534
1.208	29.6219					1.81	-24.9036					1.4558	-7.12489					1.81	-11.0058					2.9934	-7.68083					1.81	-6.44509
1.2082	29.5462					1.81125	-25.0468					1.456	-7.08485					1.81125	-11.2607					2.9936	-7.66298					1.81125	-6.46703
1.2084	29.4935					1.8125	-25.1796					1.4562	-7.09816					1.8125	-11.5346					2.9938	-7.63768					1.8125	-6.47415
1.2086	29.3994					1.81375	-25.2829					1.4564	-7.14987					1.81375	-11.8236					2.994	-7.61584					1.81375	-6.47126
1.2088	29.2357					1.815	-25.3458					1.4566	-7.21582					1.815	-12.1217					2.9942	-7.58984					1.815	-6.46384
1.209	29.0531					1.81625	-25.3401					1.4568	-7.2934					1.81625	-12.4213					2.9944	-7.55541					1.81625	-6.45685
1.2092	28.8011					1.8175	-25.1954					1.457	-7.35862					1.8175	-12.7132					2.9946	-7.52382					1.8175	-6.45366
1.2094	28.4182					1.81875	-24.7906					1.4572	-7.39877					1.81875	-12.9884					2.9948	-7.48211					1.81875	-6.4553
1.2096	28.0059					1.82	-23.9701					1.4574	-7.42221					1.82	-13.2384					2.995	-7.4265					1.82	-6.46018
1.2098	27.6416					1.82125	-22.5742					1.4576	-7.43356					1.82125	-13.4569					2.9952	-7.38478					1.82125	-6.46426
1.21	27.2876					1.8225	-20.4748					1.4578	-7.43107					1.8225	-13.6405					2.9954	-7.35677					1.8225	-6.46167
1.2102	26.9693					1.82375	-17.615					1.458	-7.4199					1.82375	-13.7892					2.9956	-7.33425					1.82375	-6.44559
1.2104	26.7176					1.825	-14.0467					1.4582	-7.39504					1.825	-13.9062					2.9958	-7.33316					1.825	-6.40947
1.2106	26.4739					1.82625	-9.95022					1.4584	-7.34985					1.82625	-13.9972					2.996	-7.35834					1.82625	-6.34823
1.2108	26.2453					1.8275	-5.62257					1.4586	-7.32472					1.8275	-14.0688					2.9962	-7.40878					1.8275	-6.25942
1.211	26.1167					1.82875	-1.42797					1.4588	-7.34125					1.82875	-14.1279					2.9964	-7.48025					1.82875	-6.14401
1.2112	26.0789					1.83	2.28065					1.459	-7.35424					1.83	-14.1802					2.9966	-7.55748					1.83	-6.00675
1.2114	26.0549					1.83125	5.24557					1.4592	-7.3468					1.83125	-14.2288					2.9968	-5.67376					1.83125	-5.85599
1.2116	26.0721					1.8325	7.36044					1.4594	-7.34915					1.8325	-14.2744					2.997	1.43818					1.8325	-5.70279
1.2118	26.1367					1.83375	8.67667					1.4596	-7.34358					1.83375	-14.3145					2.9972	13.8893					1.83375	-5.55968
1.212	26.1866					1.835	9.36103					1.4598	-7.31295					1.835	-14.3437					2.9974	29.4724					1.835	-5.43895
1.2122	26.2529					1.83625	9.62886					1.46	-7.28964					1.83625	-14.3544					2.9976	46.3917					1.83625	-5.35086
1.2124	26.3163					1.8375	9.68183					1.4602	-7.27057					1.8375	-14.3379					2.9978	63.3142					1.8375	-5.30223
1.2126	26.3257					1.83875	9.67002					1.4604	-7.23652					1.83875	-14.2857					2.998	79.3225					1.83875	-5.29539
1.2128	26.3535					1.84	9.68322					1.4606	-7.20327					1.84	-14.1904					2.9982	93.8252					1.84	-5.32794
1.213	26.4402					1.84125	9.76059					1.4608	-7.16246					1.84125	-14.0461					2.9984	106.517					1.84125	-5.3931
1.2132	26.5997					1.8425	9.90466					1.461	-7.09398					1.8425	-13.8486					2.9986	117.294					1.8425	-5.48075
1.2134	26.8426					1.84375	10.0942					1.4612	-7.03258					1.84375	-13.594					2.9988	124.131					1.84375	-5.57865
1.2136	27.0978					1.845	10.2939					1.4614	-7.00097					1.845	-13.2784					2.999	123.779					1.845	-5.67391
1.2138	27.2998					1.84625	10.4622					1.4616	-6.98288					1.84625	-12.8955					2.9992	116.399					1.84625	-5.75438
1.214	27.4257					1.8475	10.5633					1.4618	-6.99549					1.8475	-12.4363					2.9994	104.508					1.8475	-5.80989
1.2142	27.4742					1.84875	10.5771					1.462	-7.04832					1.84875	-11.888					2.9996	90.0868					1.84875	-5.83295
1.2144	27.4785					1.85	10.5052					1.4622	-7.10885					1.85	-11.2346					2.9998	74.6696					1.85	-5.81919
1.2146	27.4481					1.85125	10.3675					1.4624	-7.1638					1.85125	-10.4576					3	59.4041					1.85125	-5.76724
1.2148	27.3251					1.8525	10.1925					1.4626	-7.22611					1.8525	-9.53854					3.0002	45.0672					1.8525	-5.67828
1.215	27.1302					1.85375	10.0071					1.4628	-7.2924					1.85375	-8.46094					3.0004	32.1377					1.85375	-5.55532
1.2152	26.964					1.855	9.8332					1.463	-7.32952					1.855	-7.2137					3.0006	20.8895					1.855	-5.40247
1.2154	26.824					1.85625	9.68889					1.4632	-7.34851					1.85625	-5.7938					3.0008	11.4096					1.85625	-5.22417
1.2156	26.6748					1.8575	9.59109					1.4634	-7.38651					1.8575	-4.20885					3.001	3.66179					1.8575	-5.02461
1.2158	26.544					1.85875	9.55444					1.4636	-7.41212					1.85875	-2.47856					3.0012	-2.44928					1.85875	-4.80745
1.216	26.4103					1.86	9.5844					1.4638	-7.39365					1.86	-0.634875					3.0014	-7.10473					1.86	-4.57589
1.2162	26.2898					1.86125	9.66882					1.464	-7.37197					1.86125	1.27946					3.0016	-10.5153					1.86125	-4.33286
1.2164	26.3035					1.8625	9.77744					1.4642	-7.38151					1.8625	3.21373					3.0018	-12.8564					1.8625	-4.08137
1.2166	26.5014					1.86375	9.87191					1.4644	-7.38443					1.86375	5.11329					3.002	-14.3272					1.86375	-3.82473
1.2168	26.795					1.865	9.91966					1.4646	-7.37134					1.865	6.92421					3.0022	-15.1201					1.865	-3.56667
1.217	27.1167					1.86625	9.90345					1.4648	-7.37918					1.86625	8.59799					3.0024	-15.371					1.86625	-3.3114
1.2172	27.481					1.8675	9.82364					1.465	-7.3918					1.8675	10.0958					3.0026	-15.2316					1.8675	-3.06351
1.2174	27.8221					1.86875	9.69506					1.4652	-7.39201					1.86875	11.3915					3.0028	-14.8613					1.86875	-2.82799
1.2176	28.0917					1.87	9.5397					1.4654	-7.3848					1.87	12.4731					3.003	-14.3496					1.87	-2.61011
1.2178	28.3613					1.87125	9.37691					1.4656	-7.35125					1.87125	13.3421					3.0032	-13.7561					1.87125	-2.41532
1.218	28.6213					1.8725	9.21622					1.4658	-7.30878					1.8725	14.012					3.0034	-13.1525					1.8725	-2.24895
1.2182	28.8266					1.87375	9.05682					1.466	-7.27783					1.87375	14.5054					3.0036	-12.5917					1.87375	-2.11578
1.2184	29.0464					1.875	8.89497					1.4662	-7.24067					1.875	14.8502					3.0038	-12.1034					1.875	-2.0195
1.2186	22.8991					1.87625	8.73336					1.4664	-5.60128					1.87625	15.0763					3.004	-11.6938					1.87625	-1.96221
1.2188	-0.278659					1.8775	8.58489					1.4666	0.287486					1.8775	15.2124					3.0042	-11.3443					1.8775	-1.94403
1.219	-40.6656					1.87875	8.47136					1.4668	10.4717					1.87875	15.2833					3.0044	-11.0545					1.87875	-1.963
1.2192	-90.9981					1.88	8.41677					1.467	23.103					1.88	15.3088					3.0046	-10.8528					1.88	-2.01511
1.2194	-145.618					1.88125	8.4342					1.4672	36.7158					1.88125	15.3023					3.0048	-10.748					1.88125	-2.09469
1.2196	-200.329					1.8825	8.51317					1.4674	50.2246					1.8825	15.2717					3.005	-10.7195					1.8825	-2.1949
1.2198	-252.18					1.88375	8.61748					1.4676	62.8718					1.88375	15.2199					3.0052	-10.7475					1.88375	-2.30841
1.22	-299.257					1.885	8.69631					1.4678	74.2066					1.885	15.1465					3.0054	-10.823					1.885	-2.42806
1.2202	-340.471					1.88625	8.70317					1.468	84.0214					1.88625	15.0496					3.0056	-10.941					1.88625	-2.54748
1.2204	-375.518					1.8875	8.61559					1.4682	90.6914					1.8875	14.9271					3.0058	-11.1064					1.8875	-2.66156
1.2206	-396.571					1.88875	8.44587					1.4684	91.6478					1.88875	14.7782					3.006	-11.33					1.88875	-2.76682
1.2208	-391.029					1.89	8.23392					1.4686	86.9509					1.89	14.6041					3.0062	-11.5899					1.89	-2.86154
1.221	-360.05					1.89125	8.02303					1.4688	78.5679					1.89125	14.4078					3.0064	-11.8419					1.89125	-2.94575
1.2212	-313.918					1.8925	7.83474					1.469	68.0895					1.8925	14.1945					3.0066	-12.0879					1.8925	-3.02096
1.2214	-260.251					1.89375	7.6618					1.4692	56.7065					1.89375	13.9706					3.0068	-12.3341					1.89375	-3.08979
1.2216	-204.555					1.895	7.48176					1.4694	45.3108					1.895	13.7431					3.007	-12.5523					1.895	-3.15549
1.2218	-150.769					1.89625	7.27927					1.4696	34.5461					1.89625	13.5191					3.0072	-12.7504					1.89625	-3.22146
1.222	-101.497					1.8975	7.06097					1.4698	24.8071					1.8975	13.3048					3.0074	-12.938					1.8975	-3.29071
1.2222	-58.1683					1.89875	6.85379					1.47	16.298					1.89875	13.105					3.0076	-13.0923					1.89875	-3.3654
1.2224	-21.5082					1.9	6.69007					1.4702	9.11416					1.9	12.9225					3.0078	-13.234					1.9	-3.44649
1.2226	8.33816					1.90125	6.5885					1.4704	3.23623					1.90125	12.7577					3.008	-13.3885					1.90125	-3.53353
1.2228	31.7923					1.9025	6.54212					1.4706	-1.43213					1.9025	12.6089					3.0082	-13.5305					1.9025	-3.62459
1.223	49.4535					1.90375	6.52152					1.4708	-4.99331					1.90375	12.4725					3.0084	-13.6681					1.90375	-3.71657
1.2232	61.974					1.905	6.48974					1.471	-7.59122					1.905	12.3438					3.0086	-13.825					1.905	-3.80568
1.2234	70.1298					1.90625	6.41665					1.4712	-9.39839					1.90625	12.2175					3.0088	-13.9806					1.90625	-3.88818
1.2236	74.7281					1.9075	6.28598					1.4714	-10.5642					1.9075	12.089					3.009	-14.1308					1.9075	-3.96095
1.2238	76.521					1.90875	6.09623					1.4716	-11.2394					1.90875	11.9542					3.0092	-14.2762					1.90875	-4.02217
1.224	76.2275					1.91	5.85756					1.4718	-11.5518					1.91	11.8108					3.0094	-14.4009					1.91	-4.07172
1.2242	74.4969					1.91125	5.5862					1.472	-11.5705					1.91125	11.6578					3.0096	-14.523					1.91125	-4.11138
1.2244	71.7839					1.9125	5.2988					1.4722	-11.371					1.9125	11.4958					3.0098	-14.6501					1.9125	-4.14462
1.2246	68.4636					1.91375	5.01069					1.4724	-11.0379					1.91375	11.3268					3.01	-14.7531					1.91375	-4.17613
1.2248	64.9389					1.915	4.73682					1.4726	-10.6242					1.915	11.1534					3.0102	-14.8361					1.915	-4.211
1.225	61.4378					1.91625	4.49164					1.4728	-10.1835					1.91625	10.9788					3.0104	-14.9203					1.91625	-4.25382
1.2252	58.0542					1.9175	4.28894					1.473	-9.76848					1.9175	10.8063					3.0106	-15.0133					1.9175	-4.30775
1.2254	54.9359					1.91875	4.14131					1.4732	-9.38117					1.91875	10.6385					3.0108	-15.1137					1.91875	-4.37387
1.2256	52.1951					1.92	4.0561					1.4734	-9.00165					1.92	10.4773					3.011	-15.2103					1.92	-4.45098
1.2258	49.8922					1.92125	4.02876					1.4736	-8.63712					1.92125	10.3233					3.0112	-15.2983					1.92125	-4.53579
1.226	48.0394					1.9225	4.03943					1.4738	-8.31377					1.9225	10.176					3.0114	-15.382					1.9225	-4.62342
1.2262	46.5787					1.92375	4.0572					1.474	-8.04991					1.92375	10.0337					3.0116	-15.4772					1.92375	-4.7082
1.2264	45.5032					1.925	4.04961					1.4742	-7.83668					1.925	9.89352					3.0118	-15.584					1.925	-4.78457
1.2266	44.7716					1.92625	3.99292					1.4744	-7.65654					1.92625	9.75252					3.012	-15.6798					1.92625	-4.84794
1.2268	44.2632					1.9275	3.87898					1.4746	-7.51354					1.9275	9.60764					3.0122	-15.762					1.9275	-4.89536
1.227	43.9815					1.92875	3.71542					1.4748	-7.43177					1.92875	9.4565					3.0124	-15.8397					1.92875	-4.92592
1.2272	43.9366					1.93	3.51835					1.475	-7.40591					1.93	9.29782					3.0126	-15.9083					1.93	-4.94092
1.2274	44.0097					1.93125	3.30016					1.4752	-7.39606					1.93125	9.13172					3.0128	-15.9623					1.93125	-4.94366
1.2276	44.0789					1.9325	3.05965					1.4754	-7.3803					1.9325	8.95993					3.013	-16.0009					1.9325	-4.93887
1.2278	44.0956					1.93375	2.78387					1.4756	-7.37286					1.93375	8.78563					3.0132	-16.018					1.93375	-4.93174
1.228	44.0973					1.935	2.46135					1.4758	-7.38588					1.935	8.61314					3.0134	-16.0196					1.935	-4.92681
1.2282	44.1541					1.93625	2.09672					1.476	-7.41339					1.93625	8.44735					3.0136	-16.021					1.93625	-4.92697
1.2284	44.261					1.9375	1.71769					1.4762	-7.45951					1.9375	8.29295					3.0138	-16.0248					1.9375	-4.93281
1.2286	44.3253					1.93875	1.36871					1.4764	-7.51921					1.93875	8.15358					3.014	-16.0521					1.93875	-4.94258
1.2288	44.3224					1.94	1.09091					1.4766	-7.57146					1.94	8.03109					3.0142	-16.1115					1.94	-4.95249
1.229	44.3621					1.94125	0.900574					1.4768	-7.63336					1.94125	7.92492					3.0144	-16.1572					1.94125	-4.9575
1.2292	44.5287					1.9425	0.782075					1.477	-7.71723					1.9425	7.83193					3.0146	-16.1627					1.9425	-4.95218
1.2294	44.7575					1.94375	0.698714					1.4772	-7.78317					1.94375	7.74669					3.0148	-16.1502					1.94375	-4.93173
1.2296	44.9812					1.945	0.610158					1.4774	-7.83085					1.945	7.66227					3.015	-16.1322					1.945	-4.8928
1.2298	45.2083					1.94625	0.485065					1.4776	-7.89077					1.94625	7.57142					3.0152	-16.119					1.94625	-4.83415
1.23	45.3915					1.9475	0.307185					1.4778	-7.94442					1.9475	7.46788					3.0154	-16.125					1.9475	-4.75694
1.2302	45.5244					1.94875	0.075421					1.478	-7.98048					1.94875	7.34758					3.0156	-16.1363					1.94875	-4.66486
1.2304	45.6877					1.95	-0.201587					1.4782	-7.99969					1.95	7.20935					3.0158	-16.1388					1.95	-4.56387
1.2306	45.8515					1.95125	-0.51268					1.4784	-7.97549					1.95125	7.05511					3.016	-16.1331					1.95125	-4.46172
1.2308	45.9586					1.9525	-0.849661					1.4786	-7.92043					1.9525	6.88942					3.0162	-16.1247					1.9525	-4.36708
1.231	46.1288					1.95375	-1.20924					1.4788	-7.87296					1.95375	6.71861					3.0164	-16.1302					1.95375	-4.28854
1.2312	46.4393					1.955	-1.58914					1.479	-7.82989					1.955	6.54961					3.0166	-16.1578					1.955	-4.23358
1.2314	46.8031					1.95625	-1.97841					1.4792	-7.79136					1.95625	6.38876					3.0168	-14.2092					1.95625	-4.2078
1.2316	47.2171					1.9575	-2.35002					1.4794	-7.78348					1.9575	6.24076					3.017	-6.96569					1.9575	-4.21426
1.2318	47.6804					1.95875	-2.66534					1.4796	-7.7919					1.95875	6.1078					3.0172	5.6597					1.95875	-4.25328
1.232	48.1246					1.96	-2.89067					1.4798	-7.78201					1.96	5.98923					3.0174	21.4024					1.96	-4.32239
1.2322	48.5648					1.96125	-3.01747					1.48	-7.77014					1.96125	5.88159					3.0176	38.4728					1.96125	-4.41673
1.2324	48.9645					1.9625	-3.07463					1.4802	-7.78122					1.9625	5.77921					3.0178	55.5681					1.9625	-4.52956
1.2326	49.2821					1.96375	-3.12287					1.4804	-7.79961					1.96375	5.67527					3.018	71.7914					1.96375	-4.65306
1.2328	49.6011					1.965	-3.23035					1.4806	-7.81869					1.965	5.56305					3.0182	86.5586					1.965	-4.77921
1.233	49.8936					1.96625	-3.4412					1.4808	-7.83551					1.96625	5.4372					3.0184	99.5002					1.96625	-4.90077
1.2332	50.1081					1.9675	-3.75589					1.481	-7.8365					1.9675	5.29464					3.0186	110.432					1.9675	-5.01207
1.2334	50.3385					1.96875	-4.13577					1.4812	-7.83796					1.96875	5.13487					3.0188	117.328					1.96875	-5.10959
1.2336	50.5835					1.97	-4.52754					1.4814	-7.84055					1.97	4.95989					3.019	116.974					1.97	-5.19233
1.2338	50.785					1.97125	-4.89126					1.4816	-7.82569					1.97125	4.77364					3.0192	109.535					1.97125	-5.26185
1.234	51.012					1.9725	-5.21563					1.4818	-7.79595					1.9725	4.5812					3.0194	97.5521					1.9725	-5.32195
1.2342	51.2892					1.97375	-5.51479					1.482	-7.75823					1.97375	4.38802					3.0196	83.0602					1.97375	-5.37812
1.2344	51.5467					1.975	-5.81184					1.4822	-7.71952					1.975	4.19923					3.0198	67.6149					1.975	-5.43666
1.2346	51.7959					1.97625	-6.12061					1.4824	-7.67701					1.97625	4.01914					3.02	52.3552					1.97625	-5.50366
1.2348	52.095					1.9775	-6.43607					1.4826	-7.63627					1.9775	3.85077					3.0202	38.0626					1.9775	-5.58405
1.235	52.3885					1.97875	-6.73724					1.4828	-7.62392					1.97875	3.69548					3.0204	25.2128					1.97875	-5.68082
1.2352	52.6168					1.98	-7.00017					1.483	-7.62956					1.98	3.55281					3.0206	14.0696					1.98	-5.79464
1.2354	52.8651					1.98125	-7.21344					1.4832	-7.64922					1.98125	3.42043					3.0208	4.72961					1.98125	-5.92381
1.2356	53.1447					1.9825	-7.38669					1.4834	-7.71126					1.9825	3.29456					3.021	-2.85347					1.9825	-6.0645
1.2358	53.3814					1.98375	-7.54897					1.4836	-7.77685					1.98375	3.1704					3.0212	-8.7956					1.98375	-6.21124
1.236	53.621					1.985	-7.73874					1.4838	-7.79405					1.985	3.04283					3.0214	-13.2679					1.985	-6.35766
1.2362	53.9072					1.98625	-7.98992					1.484	-7.78761					1.98625	2.90704					3.0216	-16.4797					1.98625	-6.4973
1.2364	54.1727					1.9875	-8.32021					1.4842	-7.79122					1.9875	2.75913					3.0218	-18.6315					1.9875	-6.62455
1.2366	54.3925					1.98875	-8.72671					1.4844	-7.80814					1.98875	2.59665					3.022	-19.9255					1.98875	-6.73531
1.2368	54.6256					1.99	-9.1909					1.4846	-7.83048					1.99	2.41881					3.0222	-20.5517					1.99	-6.82752
1.237	54.8497					1.99125	-9.69019					1.4848	-7.83603					1.99125	2.22666					3.0224	-20.6716					1.99125	-6.90129
1.2372	55.0476					1.9925	-10.2078					1.485	-7.81961					1.9925	2.02301					3.0226	-20.4358					1.9925	-6.95874
1.2374	55.2684					1.99375	-10.7359					1.4852	-7.80246					1.99375	1.81217					3.0228	-19.9603					1.99375	-7.00341
1.2376	55.4395					1.995	-11.2731					1.4854	-7.78657					1.995	1.59941					3.023	-19.3147					1.995	-7.03951
1.2378	55.4987					1.99625	-11.8195					1.4856	-7.7638					1.99625	1.3903					3.0232	-18.5688					1.99625	-7.07121
1.238	55.5304					1.9975	-12.3708					1.4858	-7.74991					1.9975	1.18986					3.0234	-17.811					1.9975	-7.10188
1.2382	55.5593					1.99875	-12.9148					1.486	-7.74644					1.99875	1.0018					3.0236	-17.0965					1.99875	-7.13375
1.2384	55.5904					2	-13.4351					1.4862	-7.74012					2	0.827699					3.0238	-16.4433					2	-7.16776
1.2386	48.9185					2.00125	-13.9199					1.4864	-6.12967					2.00125	0.666707					3.024	-15.8748					2.00125	-7.20372
1.2388	24.3397					2.0025	-14.3722					1.4866	-0.246754					2.0025	0.515474					3.0242	-15.3927					2.0025	-7.24056
1.239	-18.3396					2.00375	-14.814					1.4868	9.95458					2.00375	0.368568					3.0244	-14.9812					2.00375	-7.27668
1.2392	-71.4687					2.005	-15.2808					1.487	22.6048					2.005	0.21923					3.0246	-14.6492					2.005	-7.31027
1.2394	-129.09					2.00625	-15.8065					1.4872	36.1861					2.00625	0.060403					3.0248	-14.3753					2.00625	-7.33952
1.2396	-186.782					2.0075	-16.407					1.4874	49.5782					2.0075	-0.114123					3.025	-14.1182					2.0075	-7.36294
1.2398	-241.443					2.00875	-17.0753					1.4876	62.0964					2.00875	-0.308643					3.0252	-13.884					2.00875	-7.37939
1.24	-291.061					2.01	-17.7878					1.4878	73.3555					2.01	-0.524734					3.0254	-13.6865					2.01	-7.38827
1.2402	-334.493					2.01125	-18.5132					1.488	83.1231					2.01125	-0.760917					3.0256	-13.517					2.01125	-7.38948
1.2404	-370.229					2.0125	-19.2227					1.4882	89.7709					2.0125	-1.01288					3.0258	-13.379					2.0125	-7.3832
1.2406	-389.352					2.01375	-19.8955					1.4884	90.7296					2.01375	-1.2742					3.026	-13.2827					2.01375	-7.36959
1.2408	-380.686					2.015	-20.5167					1.4886	86.0178					2.015	-1.53745					3.0262	-13.2055					2.015	-7.34854
1.241	-346.739					2.01625	-21.0724					1.4888	77.6041					2.01625	-1.79549					3.0264	-13.115					2.01625	-7.31947
1.2412	-297.864					2.0175	-21.5463					1.489	67.1125					2.0175	-2.04262					3.0266	-13.0284					2.0175	-7.28119
1.2414	-241.789					2.01875	-21.9219					1.4892	55.7381					2.01875	-2.27556					3.0268	-12.9774					2.01875	-7.23189
1.2416	-184.061					2.02	-22.1873					1.4894	44.3523					2.02	-2.49399					3.027	-12.9655					2.02	-7.16923
1.2418	-128.558					2.02125	-22.342					1.4896	33.5898					2.02125	-2.70057					3.0272	-12.9788					2.02125	-7.09069
1.242	-77.878					2.0225	-22.4047					1.4898	23.8504					2.0225	-2.90051					3.0274	-12.9886					2.0225	-6.99399
1.2422	-33.4915					2.02375	-22.4166					1.49	15.3387					2.02375	-3.10055					3.0276	-12.9781					2.02375	-6.87744
1.2424	3.95967					2.025	-22.4329					1.4902	8.15313					2.025	-3.30755					3.0278	-12.9586					2.025	-6.74016
1.2426	34.4017					2.02625	-22.5053					1.4904	2.28955					2.02625	-3.52706					3.028	-12.9434					2.02625	-6.58219
1.2428	58.2087					2.0275	-22.661					1.4906	-2.34573					2.0275	-3.76225					3.0282	-12.942					2.0275	-6.40453
1.243	76.0306					2.02875	-22.8915					1.4908	-5.87885					2.02875	-4.01313					3.0284	-12.9472					2.02875	-6.20914
1.2432	88.5759					2.03	-23.1582					1.491	-8.46146					2.03	-4.27651					3.0286	-12.9318					2.03	-5.99906
1.2434	96.6346					2.03125	-23.4121					1.4912	-10.2493					2.03125	-4.54646					3.0288	-12.889					2.03125	-5.77843
1.2436	101.099					2.0325	-23.6154					1.4914	-11.3743					2.0325	-4.81537					3.029	-12.8392					2.0325	-5.55248
1.2438	102.769					2.03375	-23.7528					1.4916	-11.9783					2.03375	-5.0752					3.0292	-12.7975					2.03375	-5.32739
1.244	102.329					2.035	-23.8308					1.4918	-12.21					2.035	-5.31883					3.0294	-12.7646					2.035	-5.10991
1.2442	100.414					2.03625	-23.8669					1.492	-12.1757					2.03625	-5.54115					3.0296	-12.7439					2.03625	-4.90691
1.2444	97.4799					2.0375	-23.8726					1.4922	-11.97					2.0375	-5.73992					3.0298	-12.7341					2.0375	-4.72471
1.2446	93.8914					2.03875	-23.8466					1.4924	-11.6644					2.03875	-5.91622					3.03	-12.7174					2.03875	-4.56836
1.2448	90.0943					2.04	-23.7796					1.4926	-11.2727					2.04	-6.07444					3.0302	-12.6981					2.04	-4.44098
1.245	86.4037					2.04125	-23.6681					1.4928	-10.8183					2.04125	-6.22177					3.0304	-12.694					2.04125	-4.34341
1.2452	82.9308					2.0425	-23.5255					1.493	-10.38					2.0425	-6.36741					3.0306	-12.6886					2.0425	-4.27414
1.2454	79.7025					2.04375	-23.3843					1.4932	-10.0161					2.04375	-6.52124					3.0308	-12.6585					2.04375	-4.22968
1.2456	76.6938					2.045	-23.2853					1.4934	-9.70432					2.045	-6.69258					3.031	-12.6105					2.045	-4.20518
1.2458	73.9285					2.04625	-23.261					1.4936	-9.40788					2.04625	-6.88873					3.0312	-12.572					2.04625	-4.19517
1.246	71.5037					2.0475	-23.3214					1.4938	-9.14017					2.0475	-7.11406					3.0314	-12.5567					2.0475	-4.19444
1.2462	69.4898					2.04875	-23.4515					1.494	-8.91079					2.04875	-7.36941					3.0316	-12.5466					2.04875	-4.19888
1.2464	67.9002					2.05	-23.6228					1.4942	-8.69984					2.05	-7.65231					3.0318	-12.5177					2.05	-4.20611
1.2466	66.7116					2.05125	-23.808					1.4944	-8.52429					2.05125	-7.95744					3.032	-12.4717					2.05125	-4.21568
1.2468	65.8241					2.0525	-23.9883					1.4946	-8.38767					2.0525	-8.27756					3.0322	-12.4338					2.0525	-4.22893
1.247	65.1557					2.05375	-24.1524					1.4948	-8.23825					2.05375	-8.60452					3.0324	-12.4216					2.05375	-4.24842
1.2472	64.7581					2.055	-24.2922					1.495	-8.05338					2.055	-8.93034					3.0326	-12.4174					2.055	-4.27708
1.2474	64.6173					2.05625	-24.3977					1.4952	-7.87293					2.05625	-9.24802					3.0328	-12.4048					2.05625	-4.31731
1.2476	64.5535					2.0575	-24.4543					1.4954	-7.74313					2.0575	-9.5523					3.033	-12.4011					2.0575	-4.37026
1.2478	64.4952					2.05875	-24.4455					1.4956	-7.67859					2.05875	-9.83997					3.0332	-12.3949					2.05875	-4.43539
1.248	64.5032					2.06	-24.3612					1.4958	-7.66884					2.06	-10.11					3.0334	-12.3731					2.06	-4.51048
1.2482	64.5719					2.06125	-24.2066					1.496	-7.69328					2.06125	-10.3632					3.0336	-12.3612					2.06125	-4.592
1.2484	64.6415					2.0625	-24.0041					1.4962	-7.74167					2.0625	-10.6019					3.0338	-12.3587					2.0625	-4.67562
1.2486	64.694					2.06375	-23.7892					1.4964	-7.78789					2.06375	-10.8293					3.034	-12.3578					2.06375	-4.75682
1.2488	64.781					2.065	-23.6026					1.4966	-7.78403					2.065	-11.0484					3.0342	-12.3644					2.065	-4.83151
1.249	64.8821					2.06625	-23.4801					1.4968	-7.72933					2.06625	-11.2616					3.0344	-12.3617					2.06625	-4.89645
1.2492	64.932					2.0675	-23.4433					1.497	-7.67509					2.0675	-11.4694					3.0346	-12.3407					2.0675	-4.94952
1.2494	64.9697					2.06875	-23.4928					1.4972	-7.64863					2.06875	-11.6703					3.0348	-12.3182					2.06875	-4.98978
1.2496	65.0145					2.07	-23.6097					1.4974	-7.62065					2.07	-11.8611					3.035	-12.2899					2.07	-5.01748
1.2498	65.0377					2.07125	-23.7625					1.4976	-7.58061					2.07125	-12.0366					3.0352	-12.2577					2.07125	-5.03394
1.25	65.0946					2.0725	-23.9194					1.4978	-7.54545					2.0725	-12.1908					3.0354	-12.2314					2.0725	-5.04135
1.2502	65.1758					2.07375	-24.058					1.498	-7.50354					2.07375	-12.317					3.0356	-12.1896					2.07375	-5.0425
1.2504	65.1518					2.075	-24.1685					1.4982	-7.47292					2.075	-12.4081					3.0358	-12.1373					2.075	-5.04042
1.2506	65.0617					2.07625	-24.2497					1.4984	-7.46993					2.07625	-12.4574					3.036	-12.1017					2.07625	-5.03791
1.2508	65.0577					2.0775	-24.3004					1.4986	-7.46235					2.0775	-12.4587					3.0362	-12.0705					2.0775	-5.0371
1.251	65.1305					2.07875	-24.3127					1.4988	-7.44852					2.07875	-12.4065					3.0364	-12.0322					2.07875	-5.03905
1.2512	65.187					2.08	-24.2749					1.499	-7.43879					2.08	-12.2959					3.0366	-12.0032					2.08	-5.04371
1.2514	65.1615					2.08125	-24.1827					1.4992	-7.40575					2.08125	-12.122					3.0368	-10.0079					2.08125	-5.04999
1.2516	65.0435					2.0825	-24.0466					1.4994	-7.3422					2.0825	-11.8795					3.037	-2.75707					2.0825	-5.05598
1.2518	64.9378					2.08375	-23.8911					1.4996	-7.2766					2.08375	-11.5617					3.0372	9.80877					2.08375	-5.05933
1.252	64.9095					2.085	-23.7479					1.4998	-7.21307					2.085	-11.1599					3.0374	25.4564					2.085	-5.05771
1.2522	64.9566					2.08625	-23.6471					1.5	-7.14103					2.08625	-10.663					3.0376	42.44					2.08625	-5.0492
1.2524	65.0779					2.0875	-23.6073					1.5002	-7.06903					2.0875	-10.0578					3.0378	59.4464					2.0875	-5.03278
1.2526	65.1876					2.08875	-23.63					1.5004	-6.99918					2.08875	-9.32983					3.038	75.5557					2.08875	-5.00863
1.2528	65.2488					2.09	-23.6985					1.5006	-6.91648					2.09	-8.46478					3.0382	90.1909					2.09	-4.97832
1.253	65.3425					2.09125	-23.7867					1.5008	-6.8279					2.09125	-7.45067					3.0384	103.035					2.09125	-4.94483
1.2532	65.448					2.0925	-23.8731					1.501	-6.76707					2.0925	-6.28004					3.0386	113.959					2.0925	-4.9123
1.2534	65.4777					2.09375	-23.9505					1.5012	-6.7354					2.09375	-4.95209					3.0388	120.923					2.09375	-4.88559
1.2536	65.4578					2.095	-24.0273					1.5014	-6.69226					2.095	-3.47434					3.039	120.665					2.095	-4.86953
1.2538	65.4163					2.09625	-24.1165					1.5016	-6.62401					2.09625	-1.86382					3.0392	113.311					2.09625	-4.86823
1.254	65.3481					2.0975	-24.2197					1.5018	-6.53404					2.0975	-0.147173					3.0394	101.387					2.0975	-4.88441
1.2542	65.3178					2.09875	-24.3194					1.502	-6.40998					2.09875	1.6401					3.0396	86.9328					2.09875	-4.919
1.2544	65.3722					2.1	-24.3855					1.5022	-6.27553					2.1	3.45552					3.0398	71.4902					2.1	-4.97103
1.2546	65.4248					2.10125	-24.3909					1.5024	-6.17545					2.10125	5.25247					3.04	56.1788					2.10125	-5.03779
1.2548	65.3967					2.1025	-24.3253					1.5026	-6.08887					2.1025	6.98368					3.0402	41.8019					2.1025	-5.11533
1.255	65.3488					2.10375	-24.1983					1.5028	-5.98192					2.10375	8.60496					3.0404	28.8569					2.10375	-5.199
1.2552	65.3207					2.105	-24.033					1.503	-5.86813					2.105	10.0788					3.0406	17.5953					2.105	-5.28414
1.2554	65.2713					2.10625	-23.8576					1.5032	-5.75563					2.10625	11.3774					3.0408	8.11353					2.10625	-5.36653
1.2556	65.2169					2.1075	-23.6992					1.5034	-5.65778					2.1075	12.4841					3.041	0.380798					2.1075	-5.44288
1.2558	65.1891					2.10875	-23.5824					1.5036	-5.57976					2.10875	13.3948					3.0412	-5.70638					2.10875	-5.51102
1.256	65.1336					2.11	-23.524					1.5038	-5.49524					2.11	14.1162					3.0414	-10.2869					2.11	-5.57004
1.2562	65.05					2.11125	-23.5279					1.504	-5.40336					2.11125	14.6649					3.0416	-13.5723					2.11125	-5.62029
1.2564	65.0279					2.1125	-23.5854					1.5042	-5.32976					2.1125	15.0642					3.0418	-15.7945					2.1125	-5.66309
1.2566	65.0375					2.11375	-23.6804					1.5044	-5.27031					2.11375	15.3411					3.042	-17.1344					2.11375	-5.70036
1.2568	64.9953					2.115	-23.7938					1.5046	-5.202					2.115	15.5229					3.0422	-17.7734					2.115	-5.73416
1.257	64.943					2.11625	-23.9068					1.5048	-5.12121					2.11625	15.635					3.0424	-17.8966					2.11625	-5.76635
1.2572	64.9205					2.1175	-24.0031					1.505	-5.01661					2.1175	15.6983					3.0426	-17.6507					2.1175	-5.79809
1.2574	64.9262					2.11875	-24.0671					1.5052	-4.87291					2.11875	15.728					3.0428	-17.1731					2.11875	-5.82979
1.2576	64.9935					2.12	-24.0843					1.5054	-4.71809					2.12	15.7332					3.043	-16.5853					2.12	-5.86107
1.2578	65.078					2.12125	-24.0463					1.5056	-4.5754					2.12125	15.7176					3.0432	-15.9461					2.12125	-5.89094
1.258	65.1403					2.1225	-23.9557					1.5058	-4.43547					2.1225	15.6805					3.0434	-15.2848					2.1225	-5.91805
1.2582	65.2363					2.12375	-23.828					1.506	-4.31529					2.12375	15.6186					3.0436	-14.6463					2.12375	-5.94087
1.2584	65.3387					2.125	-23.6868					1.5062	-4.21495					2.125	15.5281					3.0438	-14.067					2.125	-5.95783
1.2586	58.503					2.12625	-23.5567					1.5064	-2.50255					2.12625	15.4059					3.044	-13.5567					2.12625	-5.9675
1.2588	33.3722					2.1275	-23.4553					1.5066	3.45228					2.1275	15.2513					3.0442	-13.1034					2.1275	-5.96877
1.259	-10.1788					2.12875	-23.3898					1.5068	13.6464					2.12875	15.0661					3.0444	-12.7041					2.12875	-5.96116
1.2592	-64.3541					2.13	-23.3596					1.507	26.2368					2.13	14.8554					3.0446	-12.3747					2.13	-5.945
1.2594	-123.088					2.13125	-23.3645					1.5072	39.7682					2.13125	14.6264					3.0448	-12.1105					2.13125	-5.92162
1.2596	-181.882					2.1325	-23.4074					1.5074	53.1713					2.1325	14.3882					3.045	-11.905					2.1325	-5.89334
1.2598	-237.577					2.13375	-23.4911					1.5076	65.7507					2.13375	14.1505					3.0452	-11.7579					2.13375	-5.86329
1.26	-288.12					2.135	-23.6116					1.5078	77.1013					2.135	13.922					3.0454	-11.6408					2.135	-5.83514
1.2602	-332.353					2.13625	-23.7555					1.508	86.996					2.13625	13.7102					3.0456	-11.5492					2.13625	-5.81267
1.2604	-367.275					2.1375	-23.9014					1.5082	93.7676					2.1375	13.5195					3.0458	-11.5058					2.1375	-5.79922
1.2606	-382.864					2.13875	-24.0232					1.5084	94.8579					2.13875	13.3516					3.046	-11.4988					2.13875	-5.79712
1.2608	-370.203					2.14	-24.0964					1.5086	90.3345					2.14	13.205					3.0462	-11.5136					2.14	-5.80727
1.261	-333.615					2.14125	-24.1063					1.5088	82.1051					2.14125	13.0754					3.0464	-11.5531					2.14125	-5.82884
1.2612	-283.235					2.1425	-24.0534					1.509	71.7593					2.1425	12.9565					3.0466	-11.594					2.1425	-5.85918
1.2614	-226.519					2.14375	-23.9523					1.5092	60.546					2.14375	12.841					3.0468	-11.626					2.14375	-5.89394
1.2616	-168.882					2.145	-23.8235					1.5094	49.3397					2.145	12.7214					3.047	-11.6668					2.145	-5.92755
1.2618	-114.008					2.14625	-23.6848					1.5096	38.7509					2.14625	12.5912					3.0472	-11.7047					2.14625	-5.95394
1.262	-64.1669					2.1475	-23.5469					1.5098	29.1776					2.1475	12.4454					3.0474	-11.7434					2.1475	-5.9675
1.2622	-20.69					2.14875	-23.4172					1.51	20.803					2.14875	12.2814					3.0476	-11.7864					2.14875	-5.964
1.2624	15.8126					2.15	-23.3059					1.5102	13.7067					2.15	12.0991					3.0478	-11.7967					2.15	-5.94146
1.2626	45.388					2.15125	-23.2315					1.5104	7.90442					2.15125	11.9006					3.048	-11.7749					2.15125	-5.90065
1.2628	68.4364					2.1525	-23.2178					1.5106	3.30544					2.1525	11.6899					3.0482	-11.7506					2.1525	-5.84528
1.263	85.5044					2.15375	-23.2842					1.5108	-0.205702					2.15375	11.4723					3.0484	-11.7208					2.15375	-5.7815
1.2632	97.371					2.155	-23.4336					1.511	-2.73531					2.155	11.2534					3.0486	-11.7051					2.155	-5.71709
1.2634	104.972					2.15625	-23.6462					1.5112	-4.45731					2.15625	11.0385					3.0488	-11.722					2.15625	-5.66023
1.2636	109.142					2.1575	-23.879					1.5114	-5.54492					2.1575	10.8319					3.049	-11.735					2.1575	-5.6182
1.2638	110.618					2.15875	-24.0748					1.5116	-6.12805					2.15875	10.6363					3.0492	-11.7357					2.15875	-5.59624
1.264	110.089					2.16	-24.1786					1.5118	-6.34194					2.16	10.4526					3.0494	-11.7417					2.16	-5.59681
1.2642	108.149					2.16125	-24.1587					1.512	-6.28991					2.16125	10.2796					3.0496	-11.7358					2.16125	-5.61921
1.2644	105.359					2.1625	-24.0204					1.5122	-6.03963					2.1625	10.1147					3.0498	-11.7089					2.1625	-5.65963
1.2646	102.178					2.16375	-23.804					1.5124	-5.6655					2.16375	9.95385					3.05	-11.6872					2.16375	-5.71176
1.2648	98.8725					2.165	-23.5661					1.5126	-5.24393					2.165	9.79249					3.0502	-11.6707					2.165	-5.76778
1.265	95.6425					2.16625	-23.3565					1.5128	-4.82888					2.16625	9.62619					3.0504	-11.6446					2.16625	-5.81967
1.2652	92.6079					2.1675	-23.2038					1.513	-4.441					2.1675	9.45129					3.0506	-11.6355					2.1675	-5.86049
1.2654	89.8068					2.16875	-23.1133					1.5132	-4.07782					2.16875	9.26544					3.0508	-11.6518					2.16875	-5.88547
1.2656	87.3682					2.17	-23.0755					1.5134	-3.7324					2.17	9.06794					3.051	-11.6483					2.17	-5.89273
1.2658	85.3462					2.17125	-23.0773					1.5136	-3.39247					2.17125	8.85986					3.0512	-11.6131					2.17125	-5.88337
1.266	83.6848					2.1725	-23.1099					1.5138	-3.05604					2.1725	8.64392					3.0514	-11.5783					2.1725	-5.86092
1.2662	82.41					2.17375	-23.1732					1.514	-2.74477					2.17375	8.42415					3.0516	-11.5416					2.17375	-5.83036
1.2664	81.4851					2.175	-23.2725					1.5142	-2.46087					2.175	8.20539					3.0518	-11.4975					2.175	-5.7969
1.2666	80.7769					2.17625	-23.4106					1.5144	-2.20359					2.17625	7.99269					3.052	-11.4746					2.17625	-5.76493
1.2668	80.2645					2.1775	-23.5788					1.5146	-1.99851					2.1775	7.79078					3.0522	-11.4716					2.1775	-5.7372
1.267	79.9968					2.17875	-23.7497					1.5148	-1.83668					2.17875	7.60339					3.0524	-11.4721					2.17875	-5.71451
1.2672	79.8934					2.18	-23.8815					1.515	-1.6927					2.18	7.43287					3.0526	-11.4788					2.18	-5.6958
1.2674	79.8042					2.18125	-23.9348					1.5152	-1.57453					2.18125	7.27982					3.0528	-11.4796					2.18125	-5.67842
1.2676	79.7247					2.1825	-23.8954					1.5154	-1.46784					2.1825	7.14325					3.053	-11.4737					2.1825	-5.65885
1.2678	79.66					2.18375	-23.7865					1.5156	-1.33913					2.18375	7.02084					3.0532	-11.4741					2.18375	-5.63334
1.268	79.5613					2.185	-23.6604					1.5158	-1.19198					2.185	6.90957					3.0534	-11.466					2.185	-5.59865
1.2682	79.4972					2.18625	-23.575					1.516	-1.04406					2.18625	6.80632					3.0536	-11.4472					2.18625	-5.55263
1.2684	79.4787					2.1875	-23.568					1.5162	-0.888					2.1875	6.70839					3.0538	-11.4262					2.1875	-5.49466
1.2686	79.4397					2.18875	-23.642					1.5164	-0.700546					2.18875	6.61383					3.054	-11.3954					2.18875	-5.42575
1.2688	79.3938					2.19	-23.7691					1.5166	-0.438211					2.19	6.52149					3.0542	-11.3778					2.19	-5.34849
1.269	79.3195					2.19125	-23.9098					1.5168	-0.070211					2.19125	6.43091					3.0544	-11.3885					2.19125	-5.26684
1.2692	79.1603					2.1925	-24.0338					1.517	0.371138					2.1925	6.34201					3.0546	-11.3939					2.1925	-5.18559
1.2694	78.9516					2.19375	-24.1312					1.5172	0.846344					2.19375	6.25478					3.0548	-11.3768					2.19375	-5.10975
1.2696	78.7502					2.195	-24.2087					1.5174	1.3522					2.195	6.16902					3.055	-11.3474					2.195	-5.04396
1.2698	78.51					2.19625	-24.276					1.5176	1.8904					2.19625	6.08392					3.0552	-11.3188					2.19625	-4.99197
1.27	78.2438					2.1975	-24.3329					1.5178	2.44062					2.1975	5.99795					3.0554	-11.3016					2.1975	-4.95648
1.2702	78.0547					2.19875	-24.3628					1.518	2.99182					2.19875	5.90884					3.0556	-11.2861					2.19875	-4.93896
1.2704	77.8943					2.2	-24.3407					1.5182	3.54398					2.2	5.81382					3.0558	-11.2502					2.2	-4.93963
1.2706	77.6958					2.20125	-24.2496					1.5184	4.08755					2.20125	5.70986					3.056	-11.1938					2.20125	-4.95749
1.2708	77.5042					2.2025	-24.0982					1.5186	4.60295					2.2025	5.59402					3.0562	-11.1462					2.2025	-4.99043
1.271	77.3115					2.20375	-23.9246					1.5188	5.06675					2.20375	5.46384					3.0564	-11.131					2.20375	-5.03552
1.2712	77.1272					2.205	-23.7844					1.519	5.47004					2.205	5.31765					3.0566	-11.1355					2.205	-5.08944
1.2714	76.9724					2.20625	-23.725					1.5192	5.79988					2.20625	5.15477					3.0568	-9.1599					2.20625	-5.14891
1.2716	76.7776					2.2075	-23.7613					1.5194	6.07096					2.2075	4.97567					3.057	-1.90154					2.2075	-5.21102
1.2718	76.5428					2.20875	-23.8676					1.5196	6.29886					2.20875	4.78196					3.0572	10.7363					2.20875	-5.27352
1.272	76.3528					2.21	-23.9931					1.5198	6.4589					2.21	4.57622					3.0574	26.5146					2.21	-5.33489
1.2722	76.1987					2.21125	-24.0897					1.52	6.54819					2.21125	4.36183					3.0576	43.6512					2.21125	-5.39444
1.2724	76.0552					2.2125	-24.1359					1.5202	6.58439					2.2125	4.14272					3.0578	60.8319					2.2125	-5.45214
1.2726	76.0001					2.21375	-24.1415					1.5204	6.58362					2.21375	3.92312					3.058	77.1332					2.21375	-5.50829
1.2728	76.0042					2.215	-24.1335					1.5206	6.55309					2.215	3.70726					3.0582	91.9488					2.215	-5.56306
1.273	75.9764					2.21625	-24.1336					1.5208	6.48783					2.21625	3.49908					3.0584	104.929					2.21625	-5.61604
1.2732	76.0001					2.2175	-24.1421					1.521	6.38664					2.2175	3.30181					3.0586	115.942					2.2175	-5.66573
1.2734	76.134					2.21875	-24.1362					1.5212	6.24844					2.21875	3.11762					3.0588	122.952					2.21875	-5.7093
1.2736	76.2885					2.22	-24.0827					1.5214	6.08996					2.22	2.94732					3.059	122.682					2.22	-5.74238
1.2738	76.3879					2.22125	-23.9589					1.5216	5.91109					2.22125	2.79011					3.0592	115.294					2.22125	-5.75922
1.274	76.3861					2.2225	-23.769					1.5218	5.69389					2.2225	2.6435					3.0594	103.331					2.2225	-5.75308
1.2742	76.2692					2.22375	-23.5454					1.522	5.47176					2.22375	2.50353					3.0596	88.8151					2.22375	-5.71686
1.2744	76.1088					2.225	-23.3362					1.5222	5.24557					2.225	2.36517					3.0598	73.3185					2.225	-5.64402
1.2746	75.9369					2.22625	-23.1869					1.5224	4.98596					2.22625	2.22295					3.06	57.9796					2.22625	-5.52944
1.2748	75.7117					2.2275	-23.1248					1.5226	4.69957					2.2275	2.07171					3.0602	43.5699					2.2275	-5.37022
1.275	75.4281					2.22875	-23.1518					1.5228	4.36923					2.22875	1.90724					3.0604	30.6066					2.22875	-5.16636
1.2752	75.1735					2.23	-23.2468					1.523	3.98308					2.23	1.72687					3.0606	19.3609					2.23	-4.92113
1.2754	75.0113					2.23125	-23.3779					1.5232	3.57371					2.23125	1.52983					3.0608	9.90411					2.23125	-4.64102
1.2756	74.8588					2.2325	-23.5173					1.5234	3.16608					2.2325	1.31739					3.061	2.22112					2.2325	-4.33531
1.2758	74.6912					2.23375	-23.6486					1.5236	2.75817					2.23375	1.09279					3.0612	-3.80546					2.23375	-4.01523
1.276	74.5739					2.235	-23.765					1.5238	2.35938					2.235	0.86085					3.0614	-8.3723					2.235	-3.6929
1.2762	74.4664					2.23625	-23.862					1.524	1.96934					2.23625	0.627222					3.0616	-11.6603					2.23625	-3.38012
1.2764	74.3293					2.2375	-23.9305					1.5242	1.57611					2.2375	0.39763					3.0618	-13.8798					2.2375	-3.08723
1.2766	74.1813					2.23875	-23.9553					1.5244	1.21374					2.23875	0.176958					3.062	-15.2498					2.23875	-2.82231
1.2768	73.9396					2.24	-23.9246					1.5246	0.899662					2.24	-0.031563					3.0622	-15.9332					2.24	-2.59076
1.277	73.5742					2.24125	-23.8423					1.5248	0.585398					2.24125	-0.226829					3.0624	-16.1039					2.24125	-2.39522
1.2772	73.2265					2.2425	-23.7328					1.525	0.247733					2.2425	-0.409929					3.0626	-15.9307					2.2425	-2.23595
1.2774	72.9721					2.24375	-23.6323					1.5252	-0.083552					2.24375	-0.583849					3.0628	-15.5119					2.24375	-2.11146
1.2776	72.8226					2.245	-23.5737					1.5254	-0.398261					2.245	-0.752863					3.063	-14.9211					2.245	-2.01929
1.2778	72.7831					2.24625	-23.5726					1.5256	-0.707799					2.24625	-0.921641					3.0632	-14.2416					2.24625	-1.95671
1.278	72.7478					2.2475	-23.6233					1.5258	-1.01225					2.2475	-1.09426					3.0634	-13.5401					2.2475	-1.92128
1.2782	72.6359					2.24875	-23.7056					1.526	-1.29427					2.24875	-1.27339					3.0636	-12.8689					2.24875	-1.91128
1.2784	72.4643					2.25	-23.7963					1.5262	-1.53819					2.25	-1.45981					3.0638	-12.2639					2.25	-1.92589
1.2786	65.2974					2.25125	-23.8778					1.5264	-0.172647					2.25125	-1.65224					3.064	-11.7199					2.25125	-1.96512
1.2788	39.6589					2.2525	-23.9416					1.5266	5.38572					2.2525	-1.84748					3.0642	-11.2396					2.2525	-2.02936
1.279	-4.58305					2.25375	-23.9872					1.5268	15.1172					2.25375	-2.04075					3.0644	-10.8545					2.25375	-2.1188
1.2792	-59.5417					2.255	-24.0177					1.527	27.157					2.255	-2.22627					3.0646	-10.5529					2.255	-2.23278
1.2794	-119.084					2.25625	-24.0364					1.5272	40.0607					2.25625	-2.39814					3.0648	-10.2881					2.25625	-2.36935
1.2796	-178.661					2.2575	-24.0466					1.5274	52.8093					2.2575	-2.55144					3.065	-10.0609					2.2575	-2.52497
1.2798	-235.08					2.25875	-24.0511					1.5276	64.7339					2.25875	-2.68331					3.0652	-9.88314					2.25875	-2.69456
1.28	-286.269					2.26	-24.0473					1.5278	75.4261					2.26	-2.79385					3.0654	-9.72403					2.26	-2.87184
1.2802	-331.057					2.26125	-24.025					1.528	84.7086					2.26125	-2.88652					3.0656	-9.57876					2.26125	-3.04982
1.2804	-364.605					2.2625	-23.9715					1.5282	91.0173					2.2625	-2.96809					3.0658	-9.47249					2.2625	-3.2215
1.2806	-375.613					2.26375	-23.8814					1.5284	91.8087					2.26375	-3.04799					3.066	-9.38071					2.26375	-3.38062
1.2808	-357.935					2.265	-23.7637					1.5286	87.0948					2.265	-3.13725					3.0662	-9.26738					2.265	-3.52227
1.281	-317.972					2.26625	-23.6419					1.5288	78.756					2.26625	-3.24707					3.0664	-9.1394					2.26625	-3.64346
1.2812	-265.599					2.2675	-23.5462					1.529	68.3269					2.2675	-3.38721					3.0666	-9.01014					2.2675	-3.74343
1.2814	-207.941					2.26875	-23.501					1.5292	57.0184					2.26875	-3.56457					3.0668	-8.90671					2.26875	-3.82371
1.2816	-150.099					2.27	-23.5147					1.5294	45.7305					2.27	-3.78219					3.067	-8.85318					2.27	-3.88791
1.2818	-95.6626					2.27125	-23.5795					1.5296	35.0531					2.27125	-4.03884					3.0672	-8.82673					2.27125	-3.94125
1.282	-46.8026					2.2725	-23.6794					1.5298	25.3459					2.2725	-4.32924					3.0674	-8.79783					2.2725	-3.98974
1.2822	-4.5661					2.27375	-23.7993					1.53	16.8161					2.27375	-4.64486					3.0676	-8.76273					2.27375	-4.03924
1.2824	30.6358					2.275	-23.9267					1.5302	9.54448					2.275	-4.97515					3.0678	-8.72129					2.275	-4.09454
1.2826	58.8371					2.27625	-24.0477					1.5304	3.52858					2.27625	-5.30909					3.068	-8.67762					2.27625	-4.1587
1.2828	80.5156					2.2775	-24.14					1.5306	-1.27795					2.2775	-5.63675					3.0682	-8.64763					2.2775	-4.23261
1.283	96.3325					2.27875	-24.1737					1.5308	-4.98299					2.27875	-5.95059					3.0684	-8.62281					2.27875	-4.31491
1.2832	107.002					2.28	-24.1207					1.531	-7.72879					2.28	-6.24651					3.0686	-8.57839					2.28	-4.40226
1.2834	113.45					2.28125	-23.965					1.5312	-9.65079					2.28125	-6.52427					3.0688	-8.51958					2.28125	-4.48992
1.2836	116.603					2.2825	-23.7042					1.5314	-10.919					2.2825	-6.78736					3.069	-8.46159					2.2825	-4.5725
1.2838	117.208					2.28375	-23.3341					1.5316	-11.6956					2.28375	-7.04217					3.0692	-8.40167					2.28375	-4.64474
1.284	115.964					2.285	-22.8216					1.5318	-12.0711					2.285	-7.29664					3.0694	-8.33413					2.285	-4.70228
1.2842	113.386					2.28625	-22.0826					1.532	-12.1355					2.28625	-7.55877					3.0696	-8.26269					2.28625	-4.74221
1.2844	109.863					2.2875	-20.9784					1.5322	-11.9883					2.2875	-7.83509					3.0698	-8.19191					2.2875	-4.76351
1.2846	105.87					2.28875	-19.3401					1.5324	-11.6942					2.28875	-8.12948					3.07	-8.1215					2.28875	-4.76728
1.2848	101.739					2.29	-17.02					1.5326	-11.3141					2.29	-8.44251					3.0702	-8.05855					2.29	-4.75664
1.285	97.7044					2.29125	-13.956					1.5328	-10.9342					2.29125	-8.77135					3.0704	-7.99602					2.29125	-4.73644
1.2852	94.039					2.2925	-10.2299					1.533	-10.6156					2.2925	-9.11019					3.0706	-7.91343					2.2925	-4.71265
1.2854	90.7866					2.29375	-6.08552					1.5332	-10.3643					2.29375	-9.45115					3.0708	-7.83109					2.29375	-4.69167
1.2856	87.8823					2.295	-1.89027					1.5334	-10.1818					2.295	-9.78532					3.071	-7.77488					2.295	-4.6795
1.2858	85.4045					2.29625	1.95931					1.5336	-10.0676					2.29625	-10.104					3.0712	-7.71973					2.29625	-4.68101
1.286	83.3553					2.2975	5.15137					1.5338	-9.99532					2.2975	-10.3999					3.0714	-7.64717					2.2975	-4.69935
1.2862	81.6575					2.29875	7.5411					1.534	-9.94855					2.29875	-10.668					3.0716	-7.56499					2.29875	-4.73568
1.2864	80.2718					2.3	9.16346					1.5342	-9.92989					2.3	-10.9067					3.0718	-7.4727					2.3	-4.78913
1.2866	79.1624					2.30125	10.1781					1.5344	-9.91902					2.30125	-11.1173					3.072	-7.38731					2.30125	-4.85699
1.2868	78.2974					2.3025	10.783					1.5346	-9.91117					2.3025	-11.3045					3.0722	-7.33155					2.3025	-4.93511
1.287	77.618					2.30375	11.1418					1.5348	-9.92136					2.30375	-11.4753					3.0724	-7.29697					2.30375	-5.01834
1.2872	77.1046					2.305	11.3535					1.535	-9.94236					2.305	-11.6378					3.0726	-7.27607					2.305	-5.10123
1.2874	76.7315					2.30625	11.4607					1.5352	-9.98747					2.30625	-11.7999					3.0728	-7.27447					2.30625	-5.17873
1.2876	76.4267					2.3075	11.4792					1.5354	-10.0682					2.3075	-11.9682					3.073	-7.26884					2.3075	-5.24692
1.2878	76.2163					2.30875	11.4241					1.5356	-10.1614					2.30875	-12.1468					3.0732	-7.23914					2.30875	-5.30346
1.288	76.1134					2.31	11.3191					1.5358	-10.2622					2.31	-12.3373					3.0734	-7.19631					2.31	-5.34795
1.2882	76.0383					2.31125	11.1895					1.536	-10.3862					2.31125	-12.5382					3.0736	-7.14269					2.31125	-5.38191
1.2884	75.9808					2.3125	11.0514					1.5362	-10.5276					2.3125	-12.7455					3.0738	-7.08781					2.3125	-5.40851
1.2886	75.9942					2.31375	10.9093					1.5364	-10.6711					2.31375	-12.9533					3.074	-7.04103					2.31375	-5.432
1.2888	76.0574					2.315	10.7635					1.5366	-10.8221					2.315	-13.1538					3.0742	-6.98691					2.315	-5.45701
1.289	76.1483					2.31625	10.623					1.5368	-10.9807					2.31625	-13.3388					3.0744	-6.9232					2.31625	-5.48776
1.2892	76.2874					2.3175	10.5119					1.537	-11.1202					2.3175	-13.5003					3.0746	-6.86309					2.3175	-5.52741
1.2894	76.3739					2.31875	10.4617					1.5372	-11.2285					2.31875	-13.631					3.0748	-6.80525					2.31875	-5.57749
1.2896	76.3135					2.32	10.4914					1.5374	-11.301					2.32	-13.7255					3.075	-6.75426					2.32	-5.63763
1.2898	76.152					2.32125	10.589					1.5376	-11.3208					2.32125	-13.7798					3.0752	-6.71897					2.32125	-5.70546
1.29	75.9287					2.3225	10.7092					1.5378	-11.3125					2.3225	-13.7917					3.0754	-6.68321					2.3225	-5.77693
1.2902	75.6956					2.32375	10.7903					1.538	-11.3143					2.32375	-13.7603					3.0756	-6.64474					2.32375	-5.84684
1.2904	75.534					2.325	10.7809					1.5382	-11.3079					2.325	-13.6848					3.0758	-6.63313					2.325	-5.90956
1.2906	75.4					2.32625	10.6612					1.5384	-11.2816					2.32625	-13.564					3.076	-6.65475					2.32625	-5.95986
1.2908	75.2242					2.3275	10.4518					1.5386	-11.2723					2.3275	-13.3956					3.0762	-6.68342					2.3275	-5.9936
1.291	75.0551					2.32875	10.2056					1.5388	-11.2834					2.32875	-13.175					3.0764	-6.70775					2.32875	-6.00843
1.2912	74.9562					2.33	9.98425					1.539	-11.277					2.33	-12.8953					3.0766	-6.72258					2.33	-6.00415
1.2914	74.9587					2.33125	9.82903					1.5392	-11.2234					2.33125	-12.547					3.0768	-4.73505					2.33125	-5.98276
1.2916	75.0201					2.3325	9.74303					1.5394	-11.1279					2.3325	-12.1184					3.077	2.52354					2.3325	-5.9482
1.2918	75.0101					2.33375	9.6935					1.5396	-11.0221					2.33375	-11.5963					3.0772	15.1108					2.33375	-5.90575
1.292	74.8855					2.335	9.63336					1.5398	-10.8994					2.335	-10.9661					3.0774	30.8097					2.335	-5.86114
1.2922	74.723					2.33625	9.53194					1.54	-10.7432					2.33625	-10.2136					3.0776	47.8512					2.33625	-5.81965
1.2924	74.5642					2.3375	9.3963					1.5402	-10.5804					2.3375	-9.32649					3.0778	64.8968					2.3375	-5.78525
1.2926	74.4548					2.33875	9.26924					1.5404	-10.4466					2.33875	-8.29581					3.078	81.0236					2.33875	-5.76012
1.2928	74.429					2.34	9.20418					1.5406	-10.337					2.34	-7.1182					3.0782	95.6399					2.34	-5.74449
1.293	74.3958					2.34125	9.23094					1.5408	-10.2375					2.34125	-5.79743					3.0784	108.403					2.34125	-5.73679
1.2932	74.3008					2.3425	9.33505					1.541	-10.1394					2.3425	-4.34567					3.0786	119.207					2.3425	-5.73409
1.2934	74.2037					2.34375	9.46453					1.5412	-10.0332					2.34375	-2.7839					3.0788	126.057					2.34375	-5.73279
1.2936	74.1279					2.345	9.55751					1.5414	-9.93946					2.345	-1.14135					3.079	125.671					2.345	-5.72928
1.2938	74.0913					2.34625	9.57233					1.5416	-9.87332					2.34625	0.546067					3.0792	118.19					2.34625	-5.72075
1.294	74.1256					2.3475	9.50187					1.5418	-9.82056					2.3475	2.23823					3.0794	106.17					2.3475	-5.70579
1.2942	74.1754					2.34875	9.36634					1.542	-9.76233					2.34875	3.89397					3.0796	91.623					2.34875	-5.68487
1.2944	74.2128					2.35	9.19308					1.5422	-9.68357					2.35	5.47446					3.0798	76.1034					2.35	-5.66047
1.2946	74.2889					2.35125	8.99719					1.5424	-9.58514					2.35125	6.94646					3.08	60.7584					2.35125	-5.63688
1.2948	74.4037					2.3525	8.77641					1.5426	-9.48294					2.3525	8.28482					3.0802	46.3576					2.3525	-5.61953
1.295	74.4696					2.35375	8.52249					1.5428	-9.38354					2.35375	9.47403					3.0804	33.389					2.35375	-5.61414
1.2952	74.4582					2.355	8.23803					1.543	-9.28626					2.355	10.5085					3.0806	22.1102					2.355	-5.6258
1.2954	74.4297					2.35625	7.94704					1.5432	-9.20168					2.35625	11.3917					3.0808	12.5953					2.35625	-5.65813
1.2956	74.3659					2.3575	7.69398					1.5434	-9.14432					2.3575	12.1343					3.081	4.82982					2.3575	-5.71272
1.2958	74.2974					2.35875	7.52871					1.5436	-9.11599					2.35875	12.7516					3.0812	-1.28582					2.35875	-5.78899
1.296	74.3668					2.36	7.48261					1.5438	-9.11253					2.36	13.2609					3.0814	-5.92954					2.36	-5.8842
1.2962	74.5076					2.36125	7.54908					1.544	-9.13014					2.36125	13.6788					3.0816	-9.29647					2.36125	-5.99385
1.2964	74.5897					2.3625	7.68222					1.5442	-9.1633					2.3625	14.0199					3.0818	-11.5985					2.3625	-6.11218
1.2966	74.6943					2.36375	7.81594					1.5444	-9.22023					2.36375	14.2952					3.082	-13.038					2.36375	-6.23286
1.2968	74.8215					2.365	7.89144					1.5446	-9.2994					2.365	14.513					3.0822	-13.777					2.365	-6.34971
1.297	74.9045					2.36625	7.88005					1.5448	-9.36407					2.36625	14.6787					3.0824	-13.9762					2.36625	-6.4574
1.2972	74.9997					2.3675	7.79103					1.545	-9.3923					2.3675	14.7964					3.0826	-13.8049					2.3675	-6.55199
1.2974	75.0753					2.36875	7.65861					1.5452	-9.40769					2.36875	14.8695					3.0828	-13.4011					2.36875	-6.63128
1.2976	75.0783					2.37	7.5174					1.5454	-9.41498					2.37	14.9017					3.083	-12.8547					2.37	-6.69486
1.2978	75.066					2.37125	7.38352					1.5456	-9.38132					2.37125	14.897					3.0832	-12.2242					2.37125	-6.74391
1.298	75.0079					2.3725	7.2506					1.5458	-9.31817					2.3725	14.8604					3.0834	-11.5649					2.3725	-6.78078
1.2982	74.8958					2.37375	7.09895					1.546	-9.25926					2.37375	14.7974					3.0836	-10.9272					2.37375	-6.80847
1.2984	74.8609					2.375	6.91261					1.5462	-9.19828					2.375	14.7134					3.0838	-10.3361					2.375	-6.82995
1.2986	67.9104					2.37625	6.69557					1.5464	-7.54484					2.37625	14.6138					3.084	-9.81999					2.37625	-6.84755
1.2988	42.3661					2.3775	6.4773					1.5466	-1.72503					2.3775	14.5029					3.0842	-9.38838					2.3775	-6.86263
1.299	-1.95315					2.37875	6.30325					1.5468	8.25606					2.37875	14.3836					3.0844	-9.0274					2.37875	-6.8753
1.2992	-57.1044					2.38	6.21327					1.547	20.6019					2.38	14.2571					3.0846	-8.74771					2.38	-6.88441
1.2994	-116.912					2.38125	6.21956					1.5472	33.8851					2.38125	14.1234					3.0848	-8.55244					2.38125	-6.88772
1.2996	-176.789					2.3825	6.29879					1.5474	47.069					2.3825	13.981					3.085	-8.416					2.3825	-6.88207
1.2998	-233.516					2.38375	6.40149					1.5476	59.478					2.38375	13.8282					3.0852	-8.32162					2.38375	-6.86385
1.3	-285.006					2.385	6.47109					1.5478	70.6354					2.385	13.6633					3.0854	-8.2721					2.385	-6.82942
1.3002	-330.076					2.38625	6.46283					1.548	80.2743					2.38625	13.4849					3.0856	-8.25668					2.38625	-6.77563
1.3004	-362.363					2.3875	6.35578					1.5482	86.8169					2.3875	13.293					3.0858	-8.2621					2.3875	-6.70029
1.3006	-369.494					2.38875	6.15425					1.5484	87.7572					2.38875	13.0886					3.086	-8.27365					2.38875	-6.6025
1.3008	-347.735					2.39	5.87897					1.5486	83.1556					2.39	12.8742					3.0862	-8.28415					2.39	-6.48289
1.301	-305.233					2.39125	5.55478					1.5488	74.9488					2.39125	12.6539					3.0864	-8.31919					2.39125	-6.34367
1.3012	-251.442					2.3925	5.20188					1.549	64.6851					2.3925	12.4325					3.0866	-8.37559					2.3925	-6.18863
1.3014	-193.278					2.39375	4.83387					1.5492	53.5274					2.39375	12.2154					3.0868	-8.42586					2.39375	-6.02286
1.3016	-135.635					2.395	4.46272					1.5494	42.3487					2.395	12.0078					3.087	-8.47474					2.395	-5.8523
1.3018	-81.7091					2.39625	4.10647					1.5496	31.7639					2.39625	11.8138					3.0872	-8.51703					2.39625	-5.6831
1.302	-33.5819					2.3975	3.79188					1.5498	22.1751					2.3975	11.636					3.0874	-8.53563					2.3975	-5.52091
1.3022	7.59696					2.39875	3.54845					1.55	13.8331					2.39875	11.4748					3.0876	-8.553					2.39875	-5.37027
1.3024	41.6114					2.4	3.39613					1.5502	6.82791					2.4	11.3283					3.0878	-8.58366					2.4	-5.23411
1.3026	68.6716					2.40125	3.33318					1.5504	1.12627					2.40125	11.1926					3.088	-8.60994					2.40125	-5.1135
1.3028	89.2247					2.4025	3.33233					1.5506	-3.35013					2.4025	11.0625					3.0882	-8.64725					2.4025	-5.00772
1.303	104.031					2.40375	3.34989					1.5508	-6.75011					2.40375	10.9317					3.0884	-8.71356					2.40375	-4.91447
1.3032	113.865					2.405	3.34184					1.551	-9.25917					2.405	10.7946					3.0886	-8.7764					2.405	-4.83029
1.3034	119.51					2.40625	3.27686					1.5512	-11.0097					2.40625	10.6467					3.0888	-8.81494					2.40625	-4.75113
1.3036	121.933					2.4075	3.14249					1.5514	-12.1071					2.4075	10.4858					3.089	-8.83997					2.4075	-4.67286
1.3038	122.021					2.40875	2.9443					1.5516	-12.6884					2.40875	10.3123					3.0892	-8.84732					2.40875	-4.5918
1.304	120.404					2.41	2.69951					1.5518	-12.9214					2.41	10.1292					3.0894	-8.83886					2.41	-4.50514
1.3042	117.641					2.41125	2.42725					1.552	-12.9317					2.41125	9.94243					3.0896	-8.85078					2.41125	-4.41125
1.3044	114.148					2.4125	2.14052					1.5522	-12.7894					2.4125	9.75924					3.0898	-8.89144					2.4125	-4.30967
1.3046	110.21					2.41375	1.84332					1.5524	-12.5494					2.41375	9.58783					3.09	-8.92292					2.41375	-4.20099
1.3048	106.175					2.415	1.5339					1.5526	-12.2361					2.415	9.43583					3.0902	-8.93638					2.415	-4.08653
1.305	102.314					2.41625	1.21279					1.5528	-11.8532					2.41625	9.30925					3.0904	-8.95157					2.41625	-3.96794
1.3052	98.7532					2.4175	0.890974					1.553	-11.4365					2.4175	9.21162					3.0906	-8.97147					2.4175	-3.84679
1.3054	95.5419					2.41875	0.591275					1.5532	-11.0368					2.41875	9.14336					3.0908	-8.99834					2.41875	-3.72433
1.3056	92.7037					2.42	0.337671					1.5534	-10.6618					2.42	9.10159					3.091	-9.03512					2.42	-3.60125
1.3058	90.2824					2.42125	0.139149					1.5536	-10.322					2.42125	9.08028					3.0912	-9.06655					2.42125	-3.47764
1.306	88.3128					2.4225	-0.017903					1.5538	-10.0461					2.4225	9.07088					3.0914	-9.08953					2.4225	-3.35317
1.3062	86.7872					2.42375	-0.162763					1.554	-9.82206					2.42375	9.0633					3.0916	-9.11484					2.42375	-3.2273
1.3064	85.6068					2.425	-0.325857					1.5542	-9.63506					2.425	9.04719					3.0918	-9.14215					2.425	-3.09957
1.3066	84.6475					2.42625	-0.527212					1.5544	-9.49094					2.42625	9.01322					3.092	-9.17715					2.42625	-2.96994
1.3068	83.8698					2.4275	-0.774607					1.5546	-9.38715					2.4275	8.95432					3.0922	-9.21698					2.4275	-2.83908
1.307	83.2175					2.42875	-1.06885					1.5548	-9.31244					2.42875	8.86638					3.0924	-9.22876					2.42875	-2.70859
1.3072	82.6538					2.43	-1.40881					1.555	-9.25349					2.43	8.7486					3.0926	-9.19656					2.43	-2.58107
1.3074	82.2239					2.43125	-1.79216					1.5552	-9.19495					2.43125	8.60343					3.0928	-9.15292					2.43125	-2.45996
1.3076	81.9222					2.4325	-2.2112					1.5554	-9.14112					2.4325	8.43602					3.093	-9.1303					2.4325	-2.34913
1.3078	81.711					2.43375	-2.64997					1.5556	-9.09734					2.43375	8.25356					3.0932	-9.13568					2.43375	-2.25236
1.308	81.5909					2.435	-3.08953					1.5558	-9.04011					2.435	8.06421					3.0934	-9.15567					2.435	-2.17275
1.3082	81.5523					2.43625	-3.51479					1.556	-8.98471					2.43625	7.87607					3.0936	-9.16199					2.43625	-2.11227
1.3084	81.5237					2.4375	-3.91488					1.5562	-8.9624					2.4375	7.69604					3.0938	-9.14805					2.4375	-2.07141
1.3086	81.4456					2.43875	-4.27915					1.5564	-8.95457					2.43875	7.52883					3.094	-9.12541					2.43875	-2.04919
1.3088	81.3166					2.44	-4.59552					1.5566	-8.95904					2.44	7.37627					3.0942	-9.10303					2.44	-2.04326
1.309	81.1564					2.44125	-4.85575					1.5568	-9.00074					2.44125	7.23701					3.0944	-9.09282					2.44125	-2.05035
1.3092	81.062					2.4425	-5.06342					1.557	-9.06287					2.4425	7.10676					3.0946	-9.09339					2.4425	-2.06677
1.3094	81.0916					2.44375	-5.23839					1.5572	-9.1123					2.44375	6.97907					3.0948	-9.08297					2.44375	-2.08907
1.3096	81.1234					2.445	-5.41545					1.5574	-9.16226					2.445	6.8465					3.095	-9.06066					2.445	-2.11469
1.3098	81.0659					2.44625	-5.63441					1.5576	-9.22068					2.44625	6.70194					3.0952	-9.04716					2.44625	-2.1425
1.31	80.9407					2.4475	-5.92459					1.5578	-9.25477					2.4475	6.53976					3.0954	-9.04485					2.4475	-2.17298
1.3102	80.7902					2.44875	-6.29263					1.558	-9.26094					2.44875	6.35677					3.0956	-9.02983					2.44875	-2.20823
1.3104	80.671					2.45	-6.72103					1.5582	-9.26101					2.45	6.15277					3.0958	-8.98001					2.45	-2.25162
1.3106	80.5874					2.45125	-7.17781					1.5584	-9.24989					2.45125	5.93074					3.096	-8.91491					2.45125	-2.30717
1.3108	80.5297					2.4525	-7.63174					1.5586	-9.21731					2.4525	5.69655					3.0962	-8.85981					2.4525	-2.37889
1.311	80.5605					2.45375	-8.06554					1.5588	-9.18522					2.45375	5.45839					3.0964	-8.80304					2.45375	-2.46988
1.3112	80.678					2.455	-8.47996					1.559	-9.18017					2.455	5.22567					3.0966	-8.73478					2.455	-2.58164
1.3114	80.7673					2.45625	-8.88526					1.5592	-9.19003					2.45625	5.00791					3.0968	-6.68574					2.45625	-2.71351
1.3116	80.8255					2.4575	-9.28632					1.5594	-9.20293					2.4575	4.81341					3.097	0.633201					2.4575	-2.86256
1.3118	80.9428					2.45875	-9.67378					1.5596	-9.21898					2.45875	4.64803					3.0972	13.3					2.45875	-3.02364
1.312	81.0376					2.46	-10.0292					1.5598	-9.23123					2.46	4.51428					3.0974	29.0679					2.46	-3.18992
1.3122	81.0417					2.46125	-10.3421					1.56	-9.25609					2.46125	4.4108					3.0976	46.1879					2.46125	-3.35365
1.3124	81.0321					2.4625	-10.6248					1.5602	-9.28803					2.4625	4.33241					3.0978	63.3597					2.4625	-3.50723
1.3126	81.0107					2.46375	-10.9133					1.5604	-9.28402					2.46375	4.27091					3.098	79.6317					2.46375	-3.64419
1.3128	80.9766					2.465	-11.2517					1.5606	-9.23178					2.465	4.2163					3.0982	94.3867					2.465	-3.7601
1.313	81.0001					2.46625	-11.6716					1.5608	-9.14377					2.46625	4.1583					3.0984	107.286					2.46625	-3.85308
1.3132	81.0537					2.4675	-12.1801					1.561	-9.0423					2.4675	4.08776					3.0986	118.185					2.4675	-3.9239
1.3134	81.0457					2.46875	-12.7595					1.5612	-8.97773					2.46875	3.99786					3.0988	125.039					2.46875	-3.97577
1.3136	80.9842					2.47	-13.3813					1.5614	-8.96402					2.47	3.88484					3.099	124.604					2.47	-4.01382
1.3138	80.9515					2.47125	-14.0231					1.5616	-8.96042					2.47125	3.74822					3.0992	117.063					2.47125	-4.04427
1.314	80.9428					2.4725	-14.6783					1.5618	-8.94857					2.4725	3.59047					3.0994	104.981					2.4725	-4.07346
1.3142	80.8873					2.47375	-15.3529					1.562	-8.93546					2.47375	3.4163					3.0996	90.3962					2.47375	-4.1069
1.3144	80.8432					2.475	-16.0533					1.5622	-8.93208					2.475	3.23179					3.0998	74.8534					2.475	-4.14845
1.3146	80.8551					2.47625	-16.772					1.5624	-8.94818					2.47625	3.0434					3.1	59.4892					2.47625	-4.19987
1.3148	80.8773					2.4775	-17.4818					1.5626	-8.98312					2.4775	2.85704					3.1002	45.0686					2.4775	-4.26085
1.315	80.9468					2.47875	-18.141					1.5628	-9.00353					2.47875	2.67729					3.1004	32.0735					2.47875	-4.32923
1.3152	81.044					2.48	-18.7101					1.563	-8.99072					2.48	2.50688					3.1006	20.7987					2.48	-4.40151
1.3154	81.093					2.48125	-19.1694					1.5632	-8.9764					2.48125	2.34635					3.1008	11.3558					2.48125	-4.47341
1.3156	81.1237					2.4825	-19.5259					1.5634	-8.96869					2.4825	2.19411					3.101	3.68937					2.4825	-4.5404
1.3158	81.0964					2.48375	-19.8045					1.5636	-8.9531					2.48375	2.04681					3.1012	-2.33425					2.48375	-4.59816
1.316	80.9692					2.485	-20.0355					1.5638	-8.9186					2.485	1.9001					3.1014	-6.87856					2.485	-4.64285
1.3162	80.8572					2.48625	-20.2445					1.564	-8.87054					2.48625	1.74945					3.1016	-10.1595					2.48625	-4.67134
1.3164	80.8031					2.4875	-20.4466					1.5642	-8.83148					2.4875	1.59102					3.1018	-12.394					2.4875	-4.68137
1.3166	80.7654					2.48875	-20.6478					1.5644	-8.79134					2.48875	1.42227					3.102	-13.7569					2.48875	-4.67165
1.3168	80.7515					2.49	-20.8472					1.5646	-8.74526					2.49	1.24231					3.1022	-14.438					2.49	-4.64203
1.317	80.7322					2.49125	-21.0389					1.5648	-8.71903					2.49125	1.05183					3.1024	-14.6202					2.49125	-4.59347
1.3172	80.6969					2.4925	-21.214					1.565	-8.71715					2.4925	0.852826					3.1026	-14.4237					2.4925	-4.52801
1.3174	80.6857					2.49375	-21.3658					1.5652	-8.72813					2.49375	0.64816					3.1028	-13.9619					2.49375	-4.44861
1.3176	80.6422					2.495	-21.4939					1.5654	-8.74538					2.495	0.441052					3.103	-13.3556					2.495	-4.35891
1.3178	80.5559					2.49625	-21.6024					1.5656	-8.75061					2.49625	0.234529					3.1032	-12.6744					2.49625	-4.26294
[truncated: 23,002 more rows]

## Sheet: APD pro-tri-single AP figures
114504_C1_R1_T1_wave_In Cursor-control						123428_C1_R1_T1_wave_In Cursor-Con+cis						133400_C1_R1_T1_wave_In Cursor-con+cis+low MgK						135910_C1_R1_T1_wave_In Cursor-Cis+low MgK+ISO
Time(s)	R1					Time(s)	R1					Time(s)	R1					Time(s)	R1
0.89125	-31.3033					1.00375	-13.5023					0.89125	-36.053					1.04875	-23.2038
0.8925	-31.358					1.005	-13.6372					0.8925	-36.0649					1.05	-23.3147
0.89375	-31.4136					1.00625	-13.7712					0.89375	-36.0868					1.05125	-23.424
0.895	-31.4703					1.0075	-13.8941					0.895	-36.1195					1.0525	-23.5298
0.89625	-31.5152					1.00875	-14.0016					0.89625	-36.1623					1.05375	-23.637
0.8975	-31.5243					1.01	-14.0918					0.8975	-36.2135					1.055	-23.7461
0.89875	-31.4741					1.01125	-14.1608					0.89875	-36.2703					1.05625	-23.843
0.9	-31.3561					1.0125	-14.1981					0.9	-36.3291					1.0575	-23.8996
0.90125	-31.1864					1.01375	-14.1887					0.90125	-36.386					1.05875	-23.8859
0.9025	-31.0023					1.015	-14.1225					0.9025	-36.4368					1.06	-23.7888
0.90375	-30.8484					1.01625	-14.0038					0.90375	-36.4775					1.06125	-23.6231
0.905	-30.7598					1.0175	-13.8553					0.905	-36.5049					1.0625	-23.4274
0.90625	-30.749					1.01875	-13.7112					0.90625	-36.5163					1.06375	-23.2479
0.9075	-30.8032					1.02	-13.6033					0.9075	-36.5105					1.065	-23.1219
0.90875	-30.8932					1.02125	-13.5486					0.90875	-36.4879					1.06625	-23.0668
0.91	-30.99					1.0225	-13.545					0.91	-36.4507					1.0675	-23.08
0.91125	-31.0777					1.02375	-13.5761					0.91125	-36.4028					1.06875	-23.1479
0.9125	-31.1565					1.025	-13.6228					0.9125	-36.3491					1.07	-23.2546
0.91375	-31.2361					1.02625	-13.674					0.91375	-36.2955					1.07125	-23.3869
0.915	-31.3227					1.0275	-13.729					0.915	-36.2474					1.0725	-23.5344
0.91625	-31.4075					1.02875	-13.791					0.91625	-36.2094					1.07375	-23.6869
0.9175	-31.4648					1.03	-13.8583					0.9175	-36.1843					1.075	-23.8313
0.91875	-31.4643					1.03125	-13.918					0.91875	-36.1731					1.07625	-23.9497
0.92	-31.3881					1.0325	-13.9495					0.92	-36.174					1.0775	-24.0195
0.92125	-31.242					1.03375	-13.9334					0.92125	-36.1833					1.07875	-24.0194
0.9225	-31.0556					1.035	-13.8612					0.9225	-36.1953					1.08	-23.9385
0.92375	-30.8723					1.03625	-13.7396					0.92375	-36.2038					1.08125	-23.7867
0.925	-30.7338					1.0375	-13.5878					0.925	-36.2026					1.0825	-23.5967
0.92625	-30.6649					1.03875	-13.4305					0.92625	-36.1868					1.08375	-23.414
0.9275	-30.6662					1.04	-13.2904					0.9275	-36.1539					1.085	-23.2793
0.92875	-30.7194					1.04125	-13.182					0.92875	-36.1037					1.08625	-23.2122
0.93	-30.8009					1.0425	-13.109					0.93	-36.0389					1.0875	-23.2074
0.93125	-30.895					1.04375	-13.0655					0.93125	-35.9646					1.08875	-23.2441
0.9325	-30.9988					1.045	-13.0414					0.9325	-35.8871					1.09	-23.3039
0.93375	-31.1156					1.04625	-13.0297					0.93375	-35.8136					1.09125	-23.3813
0.935	-31.2421					1.0475	-13.0307					0.935	-35.7505					1.0925	-23.4824
0.93625	-31.3583					1.04875	-13.0508					0.93625	-35.703					1.09375	-23.613
0.9375	-31.429					1.05	-13.0948					0.9375	-35.6738					1.095	-23.7675
0.93875	-31.4205					1.05125	-13.1578					0.93875	-35.6632					1.09625	-23.9236
0.94	-31.3217					1.0525	-13.222					0.94	-35.669					1.0975	-24.0452
0.94125	-31.1546					1.05375	-13.2631					0.94125	-35.6865					1.09875	-24.0953
0.9425	-30.9678					1.055	-13.2634					0.9425	-35.7097					1.1	-24.0523
0.94375	-30.8153					1.05625	-13.2217					0.94375	-35.7323					1.10125	-23.9213
0.945	-30.7332					1.0575	-13.1569					0.945	-35.748					1.1025	-23.7343
0.94625	-30.7267					1.05875	-13.0996					0.94625	-35.7523					1.10375	-23.5396
0.9475	-30.7736					1.06	-13.0791					0.9475	-35.7424					1.105	-23.3852
0.94875	-30.8426					1.06125	-13.1106					0.94875	-35.7182					1.10625	-23.3017
0.95	-30.9126					1.0625	-13.1909					0.95	-35.682					1.1075	-23.2937
0.95125	-30.9847					1.06375	-13.3037					0.95125	-35.6382					1.10875	-23.3433
0.9525	-31.0766					1.065	-13.4304					0.9525	-35.5927					1.11	-23.4232
0.95375	-31.2049					1.06625	-13.5575					0.95375	-35.5516					1.11125	-23.5116
0.955	-31.3668					1.0675	-13.6782					0.955	-35.5202					1.1125	-23.6
0.95625	-31.5325					1.06875	-13.7886					0.95625	-35.5021					1.11375	-23.6919
0.9575	-31.6543					1.07	-13.882					0.9575	-35.4986					1.115	-23.7924
0.95875	-31.6892					1.07125	-13.9463					0.95875	-35.5087					1.11625	-23.8962
0.96	-31.6193					1.0725	-13.9661					0.96	-35.5293					1.1175	-23.9819
0.96125	-31.4622					1.07375	-13.9322					0.96125	-35.5558					1.11875	-24.0182
0.9625	-31.263					1.075	-13.8497					0.9625	-35.5826					1.12	-23.9798
0.96375	-31.0757					1.07625	-13.7388					0.96375	-35.6046					1.12125	-23.8631
0.965	-30.9421					1.0775	-13.6286					0.965	-35.6174					1.1225	-23.6912
0.96625	-30.8797					1.07875	-13.5459					0.96625	-35.6182					1.12375	-23.5041
0.9675	-30.8788					1.08	-13.5061					0.9675	-35.6065					1.125	-23.3413
0.96875	-30.9112					1.08125	-13.5083					0.96875	-35.5835					1.12625	-23.2248
0.97	-30.9455					1.0825	-13.5371					0.97	-35.5528					1.1275	-23.153
0.97125	-30.961					1.08375	-13.5731					0.97125	-35.5195					1.12875	-23.1056
0.9725	-30.9534					1.085	-13.6033					0.9725	-35.489					1.13	-23.0588
0.97375	-30.9294					1.08625	-13.6275					0.97375	-35.4666					1.13125	-23.0005
0.975	-30.8954					1.0875	-13.6549					0.975	-35.4562					1.1325	-22.937
0.97625	-30.8478					1.08875	-13.6959					0.97625	-35.4599					1.13375	-22.887
0.9775	-30.7708					1.09	-13.7523					0.9775	-35.4775					1.135	-22.8686
0.97875	-30.6455					1.09125	-13.8118					0.97875	-35.5068					1.13625	-22.8849
0.98	-30.4656					1.0925	-13.8525					0.98	-35.5437					1.1375	-22.9184
0.98125	-30.2456					1.09375	-13.8533					0.98125	-35.5831					1.13875	-22.9361
0.9825	-30.0179					1.095	-13.8058					0.9825	-35.6192					1.14	-22.9064
0.98375	-29.821					1.09625	-13.7192					0.98375	-35.6468					1.14125	-22.8143
0.985	-29.6852					1.0975	-13.6157					0.985	-35.6619					1.1425	-22.67
0.98625	-29.6241					1.09875	-13.5216					0.98625	-35.6625					1.14375	-22.5063
0.9875	-29.6323					1.1	-13.4585					0.9875	-35.6489					1.145	-22.3667
0.98875	-29.69					1.10125	-13.4386					0.98875	-35.6238					1.14625	-22.2885
0.99	-29.7723					1.1025	-13.462					0.99	-35.592					1.1475	-22.2881
0.99125	-29.8608					1.10375	-13.5184					0.99125	-35.5601					1.14875	-22.3565
0.9925	-29.9517					1.105	-13.5916					0.9925	-35.5347					1.15	-22.4676
0.99375	-30.0538					1.10625	-13.6681					0.99375	-35.5223					1.15125	-22.5939
0.995	-30.1759					1.1075	-13.7436					0.995	-35.528					1.1525	-22.7204
0.99625	-30.3103					1.10875	-13.823					0.99625	-35.5548					1.15375	-22.8474
0.9975	-30.4263					1.11	-13.9128					0.9975	-35.6036					1.155	-22.9817
0.99875	-30.4833					1.11125	-14.0092					0.99875	-35.6729					1.15625	-23.1209
1	-30.4565					1.1125	-14.0923					1	-35.7593					1.1575	-23.2446
1.00125	-30.3546					1.11375	-14.1299					1.00125	-35.8579					1.15875	-23.3195
1.0025	-30.2179					1.115	-14.0946					1.0025	-35.9629					1.16	-23.3172
1.00375	-30.0991					1.11625	-13.9811					1.00375	-36.0679					1.16125	-23.2332
1.005	-30.0397					1.1175	-13.8144					1.005	-36.1668					1.1625	-23.0933
1.00625	-30.0539					1.11875	-13.6408					1.00625	-36.2541					1.16375	-22.9445
1.0075	-30.1285					1.12	-13.5073					1.0075	-36.3253					1.165	-22.8347
1.00875	-30.2378					1.12125	-13.4369					1.00875	-36.3776					1.16625	-22.7945
1.01	-30.3607					1.1225	-13.4119					1.01	-36.4096					1.1675	-22.8278
1.01125	-30.49					1.12375	-13.3716					1.01125	-36.4213					1.16875	-22.916
1.0125	-30.6293					1.125	-13.2253					1.0125	-36.414					1.17	-23.0295
1.01375	-30.7825					1.12625	-12.8704					1.01375	-36.3893					1.17125	-23.1382
1.015	-30.943					1.1275	-12.2068					1.015	-36.3493					1.1725	-23.2081
1.01625	-31.0892					1.12875	-11.1458					1.01625	-36.296					1.17375	-23.1858
1.0175	-31.1898					1.13	-9.61708					1.0175	-36.231					1.175	-22.9752
1.01875	-31.2172					1.13125	-7.58137					1.01875	-36.1559					1.17625	-22.4251
1.02	-31.1608					1.1325	-5.05142					1.02	-36.0722					1.1775	-21.3429
1.02125	-31.0333					1.13375	-2.11324					1.02125	-35.9813					1.17875	-19.541
1.0225	-30.8658					1.135	1.06735					1.0225	-35.885					1.18	-16.9056
1.02375	-30.6986					1.13625	4.26609					1.02375	-35.7853					1.18125	-13.4616
1.025	-30.5675					1.1375	7.24687					1.025	-35.6852					1.1825	-9.40291
1.02625	-30.4932					1.13875	9.81523					1.02625	-35.5884					1.18375	-5.06738
1.0275	-30.4737					1.14	11.8581					1.0275	-35.4994					1.185	-0.860886
1.02875	-30.4787					1.14125	13.3564					1.02875	-35.4234					1.18625	2.84421
1.03	-30.4448					1.1425	14.3698					1.03	-35.3653					1.1875	5.79857
1.03125	-30.2674					1.14375	15.0029					1.03125	-35.3296					1.18875	7.92027
1.0325	-29.7899					1.145	15.3678					1.0325	-35.3193					1.19	9.28009
1.03375	-28.8016					1.14625	15.5571					1.03375	-35.3355					1.19125	10.0429
1.035	-27.0552					1.1475	15.6334					1.035	-35.3765					1.1925	10.3983
1.03625	-24.3194					1.14875	15.6351					1.03625	-35.4379					1.19375	10.5088
1.0375	-20.4584					1.15	15.5898					1.0375	-35.5125					1.195	10.4903
1.03875	-15.5171					1.15125	15.5263					1.03875	-35.5912					1.19625	10.4181
1.04	-9.7673					1.1525	15.4772					1.04	-35.663					1.1975	10.3427
1.04125	-3.67922					1.15375	15.4697					1.04125	-35.7163					1.19875	10.3007
1.0425	2.18355					1.155	15.5138					1.0425	-35.7399					1.2	10.3143
1.04375	7.308					1.15625	15.5954					1.04375	-35.7237					1.20125	10.3848
1.045	11.3574					1.1575	15.682					1.045	-35.6593					1.2025	10.4914
1.04625	14.2312					1.15875	15.7362					1.04625	-35.5406					1.20375	10.5967
1.0475	16.0415					1.16	15.7311					1.0475	-35.3636					1.205	10.6601
1.04875	17.029					1.16125	15.6614					1.04875	-35.1263					1.20625	10.6536
1.05	17.4613					1.1625	15.5437					1.05	-34.8284					1.2075	10.5732
1.05125	17.5585					1.16375	15.4071					1.05125	-34.4706					1.20875	10.4361
1.0525	17.4634					1.165	15.2784					1.0525	-34.0536					1.21	10.2682
1.05375	17.2542					1.16625	15.1712					1.05375	-33.5776					1.21125	10.0871
1.055	16.9778					1.1675	15.0842					1.055	-33.0416					1.2125	9.89697
1.05625	16.6791					1.16875	15.0081					1.05625	-32.4421					1.21375	9.69506
1.0575	16.4087					1.17	14.9342					1.0575	-31.7732					1.215	9.48539
1.05875	16.2124					1.17125	14.8623					1.05875	-31.0269					1.21625	9.2869
1.06	16.1133					1.1725	14.8014					1.06	-30.1933					1.2175	9.12891
1.06125	16.1034					1.17375	14.7643					1.06125	-29.262					1.21875	9.03628
1.0625	16.1478					1.175	14.7588					1.0625	-28.2237					1.22	9.01459
1.06375	16.1984					1.17625	14.7813					1.06375	-27.0716					1.22125	9.04497
1.065	16.2095					1.1775	14.817					1.065	-25.8038					1.2225	9.09066
1.06625	16.1515					1.17875	14.8444					1.06625	-24.4246					1.22375	9.11027
1.0675	16.0171					1.18	14.8422					1.0675	-22.946					1.225	9.07125
1.06875	15.8207					1.18125	14.797					1.06875	-21.3884					1.22625	8.95848
1.07	15.5892					1.1825	14.7088					1.07	-19.7798					1.2275	8.77628
1.07125	15.3469					1.18375	14.59					1.07125	-18.155					1.22875	8.54412
1.0725	15.1053					1.185	14.458					1.0725	-16.5527					1.23	8.28768
1.07375	14.8637					1.18625	14.3262					1.07375	-15.0129					1.23125	8.02825
1.075	14.6203					1.1875	14.1992					1.075	-13.573					1.2325	7.77514
1.07625	14.3836					1.18875	14.0745					1.07625	-12.2652					1.23375	7.52581
1.0775	14.1776					1.19	13.9508					1.0775	-11.114					1.235	7.27514
1.07875	14.0331					1.19125	13.8351					1.07875	-10.134					1.23625	7.02768
1.08	13.9707					1.1925	13.744					1.08	-9.33021					1.2375	6.80202
1.08125	13.9836					1.19375	13.6973					1.08125	-8.69783					1.23875	6.62275
1.0825	14.0344					1.195	13.7068					1.0825	-8.22428					1.24	6.5044
1.08375	14.0666					1.19625	13.7667					1.08375	-7.89099					1.24125	6.4384
1.085	14.0297					1.1975	13.8524					1.085	-7.67584					1.2425	6.3929
1.08625	13.9019					1.19875	13.9297					1.08625	-7.55571					1.24375	6.32688
1.0875	13.6993					1.2	13.968					1.0875	-7.50875					1.245	6.2094
1.08875	13.4626					1.20125	13.952					1.08875	-7.51608					1.24625	6.03204
1.09	13.2312					1.2025	13.8842					1.09	-7.56287					1.2475	5.80806
1.09125	13.0217					1.20375	13.781					1.09125	-7.63849					1.24875	5.56076
1.0925	12.8239					1.205	13.6618					1.0925	-7.73616					1.25	5.30857
1.09375	12.6153					1.20625	13.5384					1.09375	-7.85198					1.25125	5.05515
1.095	12.3826					1.2075	13.4133					1.095	-7.98381					1.2525	4.78977
1.09625	12.134					1.20875	13.2846					1.09625	-8.13014					1.25375	4.49747
1.0975	11.8979					1.21	13.1548					1.0975	-8.2891					1.255	4.17277
1.09875	11.7078					1.21125	13.0343					1.09875	-8.458					1.25625	3.82859
1.1	11.5838					1.2125	12.9402					1.1	-8.63325					1.2575	3.49565
1.10125	11.522					1.21375	12.8886					1.10125	-8.81061					1.25875	3.20994
1.1025	11.4966					1.215	12.8845					1.1025	-8.98559					1.26	2.99284
1.10375	11.4727					1.21625	12.9158					1.10375	-9.15402					1.26125	2.83738
1.105	11.42					1.2175	12.9571					1.105	-9.31266					1.2625	2.70907
1.10625	11.3213					1.21875	12.9815					1.10625	-9.45979					1.26375	2.56033
1.1075	11.1734					1.22	12.9708					1.1075	-9.59563					1.265	2.35072
1.10875	10.9819					1.22125	12.9205					1.10875	-9.72257					1.26625	2.0621
1.11	10.7551					1.2225	12.8375					1.11	-9.84484					1.2675	1.70161
1.11125	10.5008					1.22375	12.7322					1.11125	-9.96797					1.26875	1.29198
1.1125	10.2271					1.225	12.61					1.1125	-10.0978					1.27	0.855829
1.11375	9.94434					1.22625	12.4683					1.11375	-10.2398					1.27125	0.404407
1.115	9.66598					1.2275	12.3004					1.115	-10.3976					1.2725	-0.063579
1.11625	9.40745					1.22875	12.1029					1.11625	-10.5732					1.27375	-0.553769
1.1175	9.18449					1.23	11.8833					1.1175	-10.7661					1.275	-1.06412
1.11875	9.00905					1.23125	11.6644					1.11875	-10.9733					1.27625	-1.57699
1.12	8.88306					1.2325	11.4808					1.12	-11.1898					1.2775	-2.06225
1.12125	8.79506					1.23375	11.3679					1.12125	-11.409					1.27875	-2.4926
1.1225	8.72225					1.235	11.3473					1.1225	-11.6233					1.28	-2.86241
1.12375	8.63662					1.23625	11.413					1.12375	-11.8254					1.28125	-3.19514
1.125	8.51381					1.2375	11.5297					1.125	-12.0087					1.2825	-3.53356
1.12625	8.34181					1.23875	11.6437					1.12625	-12.1685					1.28375	-3.92027
1.1275	8.12376					1.24	11.7017					1.1275	-12.3027					1.285	-4.37982
1.12875	7.87333					1.24125	11.6705					1.12875	-12.4118					1.28625	-4.91065
1.13	7.60568					1.2425	11.5468					1.13	-12.4994					1.2875	-5.49064
1.13125	7.32958					1.24375	11.3538					1.13125	-12.5714					1.28875	-6.09297
1.1325	7.04537					1.245	11.127					1.1325	-12.6353					1.29	-6.70103
1.13375	6.75024					1.24625	10.8977					1.13375	-12.6995					1.29125	-7.31345
1.135	6.44663					1.2475	10.6842					1.135	-12.7719					1.2925	-7.93814
1.13625	6.1479					1.24875	10.4924					1.13625	-12.8593					1.29375	-8.57987
1.1375	5.87641					1.25	10.3237					1.1375	-12.9664					1.295	-9.23093
1.13875	5.65275					1.25125	10.1825					1.13875	-13.0953					1.29625	-9.87054
1.14	5.4814					1.2525	10.0767					1.14	-13.2458					1.2975	-10.4728
1.14125	5.34223					1.25375	10.0136					1.14125	-13.4148					1.29875	-11.0177
1.1425	5.19547					1.255	9.99231					1.1425	-13.5974					1.3	-11.5008
1.14375	4.99818					1.25625	10.001					1.14375	-13.7871					1.30125	-11.9369
1.145	4.72307					1.2575	10.019					1.145	-13.9771					1.3025	-12.3568
1.14625	4.36967					1.25875	10.023					1.14625	-14.161					1.30375	-12.7992
1.1475	3.96197					1.26	9.9938					1.1475	-14.3335					1.305	-13.3017
1.14875	3.53299					1.26125	9.92106					1.14875	-14.4913					1.30625	-13.8908
1.15	3.10495					1.2625	9.8049					1.15	-14.6333					1.3075	-14.5737
1.15125	2.67828					1.26375	9.65541					1.15125	-14.7609					1.30875	-15.3355
1.1525	2.23631					1.265	9.48922					1.1525	-14.8771					1.31	-16.1457
1.15375	1.76075					1.26625	9.32263					1.15375	-14.9867					1.31125	-16.9715
1.155	1.24798					1.2675	9.16474					1.155	-15.0947					1.3125	-17.7886
1.15625	0.716643					1.26875	9.01558					1.15625	-15.206					1.31375	-18.5842
1.1575	0.201483					1.27	8.87096					1.1575	-15.3241					1.315	-19.35
1.15875	-0.265028					1.27125	8.73074					1.15875	-15.4509					1.31625	-20.0713
1.16	-0.673962					1.2725	8.60417					1.16	-15.5862					1.3175	-20.7206
1.16125	-1.05026					1.27375	8.50739					1.16125	-15.7279					1.31875	-21.2633
1.1625	-1.44438					1.275	8.45412					1.1625	-15.8724					1.32	-21.6732
1.16375	-1.90978					1.27625	8.44604					1.16375	-16.0149					1.32125	-21.9466
1.165	-2.47909					1.2775	8.46875					1.165	-16.151					1.3225	-22.1072
1.16625	-3.1524					1.27875	8.4946					1.16625	-16.2766					1.32375	-22.1987
1.1675	-3.90303					1.28	8.49135					1.1675	-16.3896					1.325	-22.2691
1.16875	-4.69618					1.28125	8.43338					1.16875	-16.4896					1.32625	-22.3542
1.17	-5.50857					1.2825	8.31101					1.17	-16.579					1.3275	-22.467
1.17125	-6.33817					1.28375	8.13341					1.17125	-16.6621					1.32875	-22.5994
1.1725	-7.19957					1.285	7.92199					1.1725	-16.7443					1.33	-22.734
1.17375	-8.10922					1.28625	7.69739					1.17375	-16.8318					1.33125	-22.8578
1.175	-9.07063					1.2875	7.46945					1.175	-16.9298					1.3325	-22.9712
1.17625	-10.0692					1.28875	7.23764					1.17625	-17.0418					1.33375	-23.0866
1.1775	-11.0797					1.29	7.00039					1.1775	-17.1692					1.335	-23.2171
1.17875	-12.0821					1.29125	6.76604					1.17875	-17.3104					1.33625	-23.3625
1.18	-13.0769					1.2925	6.55571					1.18	-17.4619					1.3375	-23.5015
1.18125	-14.0887					1.29375	6.39447					1.18125	-17.6181					1.33875	-23.5974
1.1825	-15.1557					1.295	6.29654					1.1825	-17.7725					1.34	-23.6159
1.18375	-16.3097					1.29625	6.25533					1.18375	-17.9188					1.34125	-23.5442
1.185	-17.5586					1.2975	6.24481					1.185	-18.0514					1.3425	-23.4007
1.18625	-18.8795					1.29875	6.22951					1.18625	-18.1668					1.34375	-23.2304
1.1875	-20.2243					1.3	6.1772					1.1875	-18.2636					1.345	-23.0867
1.18875	-21.5374					1.30125	6.06966					1.18875	-18.3434					1.34625	-23.0084
1.19	-22.7768					1.3025	5.90817					1.19	-18.4099					1.3475	-23.0052
1.19125	-23.9258					1.30375	5.71026					1.19125	-18.4687					1.34875	-23.0582
1.1925	-24.9903					1.305	5.49857					1.1925	-18.5263					1.35	-23.1348
1.19375	-25.9814					1.30625	5.28679					1.19375	-18.5891					1.35125	-23.2092
1.195	-26.8973					1.3075	5.07217					1.195	-18.6622					1.3525	-23.2732
1.19625	-27.7138					1.30875	4.84003					1.19625	-18.7492					1.35375	-23.3342
1.1975	-28.3913					1.31	4.57713					1.1975	-18.8512					1.355	-23.4
1.19875	-28.894					1.31125	4.28512					1.19875	-18.9673					1.35625	-23.4655
1.2	-29.2115					1.3125	3.98527					1.2	-19.0946					1.3575	-23.5101
1.20125	-29.3675					1.31375	3.7101					1.20125	-19.2289					1.35875	-23.5083
1.2025	-29.4133					1.315	3.48676					1.2025	-19.3655					1.36	-23.4461
1.20375	-29.413					1.31625	3.32323					1.20375	-19.4996					1.36125	-23.3308
1.205	-29.4242					1.3175	3.20588					1.205	-19.6274					1.3625	-23.1889
1.20625	-29.4836					1.31875	3.10744					1.20625	-19.7464					1.36375	-23.0551
1.2075	-29.601					1.32	2.99804					1.2075	-19.8564					1.365	-22.958
1.20875	-29.763					1.32125	2.85346					1.20875	-19.9588					1.36625	-22.912
1.21	-29.9441					1.3225	2.65913					1.21	-20.0574					1.3675	-22.9158
1.21125	-30.1193					1.32375	2.41072					1.21125	-20.1571					1.36875	-22.9587
1.2125	-30.2722					1.325	2.11296					1.2125	-20.2634					1.37	-23.0281
1.21375	-30.3973					1.32625	1.77781					1.21375	-20.3819					1.37125	-23.1151
1.215	-30.4947					1.3275	1.42188					1.215	-20.5168					1.3725	-23.2147
1.21625	-30.5621					1.32875	1.06296					1.21625	-20.671					1.37375	-23.322
1.2175	-30.5905					1.33	0.716548					1.2175	-20.8448					1.375	-23.4276
1.21875	-30.5673					1.33125	0.393893					1.21875	-21.0368					1.37625	-23.516
1.22	-30.4872					1.3325	0.101942					1.22	-21.2434					1.3775	-23.5696
1.22125	-30.3614					1.33375	-0.156754					1.22125	-21.46					1.37875	-23.5767
1.2225	-30.2182					1.335	-0.3859					1.2225	-21.6813					1.38	-23.5375
1.22375	-30.0928					1.33625	-0.598553					1.22375	-21.9022					1.38125	-23.4661
1.225	-30.0144					1.3375	-0.818395					1.225	-22.1187					1.3825	-23.3847
1.22625	-29.9953					1.33875	-1.07612					1.22625	-22.328					1.38375	-23.316
1.2275	-30.0287					1.34	-1.40119					1.2275	-22.5289					1.385	-23.2753
1.22875	-30.0955					1.34125	-1.81218					1.22875	-22.722					1.38625	-23.2676
1.23	-30.1778					1.3425	-2.31004					1.23	-22.9097					1.3875	-23.2885
1.23125	-30.2677					1.34375	-2.87807					1.23125	-23.0954					1.38875	-23.3282
1.2325	-30.3672					1.345	-3.48944					1.2325	-23.2833					1.39	-23.3775
1.23375	-30.4797					1.34625	-4.11859					1.23375	-23.4773					1.39125	-23.4319
1.235	-30.5996					1.3475	-4.7497					1.235	-23.6806					1.3925	-23.4913
1.23625	-30.707					1.34875	-5.37702					1.23625	-23.895					1.39375	-23.556
1.2375	-30.7707					1.35	-5.99786					1.2375	-24.1207					1.395	-23.6226
1.23875	-30.7597					1.35125	-6.60431					1.23875	-24.3561					1.39625	-23.6812
1.24	-30.6595					1.3525	-7.18041					1.24	-24.5983					1.3975	-23.7159
1.24125	-30.4818					1.35375	-7.70766					1.24125	-24.8433					1.39875	-23.7113
1.2425	-30.262					1.355	-8.1761					1.2425	-25.086					1.4	-23.6602
1.24375	-30.0462					1.35625	-8.59191					1.24375	-25.3214					1.40125	-23.5689
1.245	-29.8754					1.3575	-8.97572					1.245	-25.5447					1.4025	-23.4577
1.24625	-29.7739					1.35875	-9.35362					1.24625	-25.7525					1.40375	-23.3553
1.2475	-29.7466					1.36	-9.74661					1.2475	-25.9428					1.405	-23.2896
1.24875	-29.7835					1.36125	-10.1636					1.24875	-26.1162					1.40625	-23.2785
1.25	-29.8685					1.3625	-10.6					1.25	-26.2752					1.4075	-23.3239
1.25125	-29.9866					1.36375	-11.0409					1.25125	-26.4242					1.40875	-23.4129
1.2525	-30.1253					1.365	-11.4683					1.2525	-26.5689					1.41	-23.5255
1.25375	-30.2738					1.36625	-11.8695					1.25375	-26.7152					1.41125	-23.6448
1.255	-30.4179					1.3675	-12.2407					1.255	-26.8681					1.4125	-23.7636
1.25625	-30.5374					1.36875	-12.5859					1.25625	-27.0314					1.41375	-23.8826
1.2575	-30.6073					1.37	-12.9087					1.2575	-27.207					1.415	-24.0023
1.25875	-30.6077					1.37125	-13.2035					1.25875	-27.3951					1.41625	-24.1137
1.26	-30.5346					1.3725	-13.4505					1.26	-27.5941					1.4175	-24.1954
1.26125	-30.4057					1.37375	-13.6215					1.26125	-27.8014					1.41875	-24.2209
1.2625	-30.2555					1.375	-13.6942					1.2625	-28.0133					1.42	-24.1748
1.26375	-30.1244					1.37625	-13.6676					1.26375	-28.2261					1.42125	-24.065
1.265	-30.0436					1.3775	-13.5685					1.265	-28.4361					1.4225	-23.923
1.26625	-30.0236					1.37875	-13.4447					1.26625	-28.6398					1.42375	-23.7908
1.2675	-30.052					1.38	-13.3469					1.2675	-28.8345					1.425	-23.7023
1.26875	-30.104					1.38125	-13.31					1.26875	-29.0182					1.42625	-23.669
1.27	-30.1594					1.3825	-13.3432					1.27	-29.19					1.4275	-23.6792
1.27125	-30.2141					1.38375	-13.4324					1.27125	-29.3502					1.42875	-23.7089
1.2725	-30.2797					1.385	-13.5519					1.2725	-29.5					1.43	-23.7375
1.27375	-30.3706					1.38625	-13.6768					1.27375	-29.6415					1.43125	-23.7578
1.275	-30.488					1.3875	-13.7915					1.275	-29.777					1.4325	-23.7749
1.27625	-30.6092					1.38875	-13.8901					1.27625	-29.9088					1.43375	-23.7959
1.2775	-30.6924					1.39	-13.9705					1.2775	-30.0389					1.435	-23.8194
1.27875	-30.6971					1.39125	-14.0276					1.27875	-30.1686					1.43625	-23.8289
1.28	-30.6062					1.3925	-14.0496					1.28	-30.2986					1.4375	-23.7951
1.28125	-30.4359					1.39375	-14.0231					1.28125	-30.4286					1.43875	-23.6896
1.2825	-30.2292					1.395	-13.9408					1.2825	-30.5572					1.44	-23.502
1.28375	-30.0384					1.39625	-13.8097					1.28375	-30.6827					1.44125	-23.2501
1.285	-29.9051					1.3975	-13.652					1.285	-30.8026					1.4425	-22.9763
1.28625	-29.8466					1.39875	-13.4992					1.28625	-30.9149					1.44375	-22.732
1.2875	-29.8557					1.4	-13.3819					1.2875	-31.018					1.445	-22.5576
1.28875	-29.9111					1.40125	-13.3189					1.28875	-31.1117					1.44625	-22.4699
1.29	-29.9896					1.4025	-13.313					1.29	-31.1974					1.4475	-22.461
1.29125	-30.0752					1.40375	-13.3541					1.29125	-31.2778					1.44875	-22.5088
1.2925	-30.1609					1.405	-13.4255					1.2925	-31.3568					1.45	-22.5898
1.29375	-30.2443					1.40625	-13.5126					1.29375	-31.4386					1.45125	-22.6883
1.295	-30.3199					1.4075	-13.6052					1.295	-31.5267					1.4525	-22.7973
1.29625	-30.3752					1.40875	-13.6961					1.29625	-31.6234					1.45375	-22.9128
1.2975	-30.3923					1.41	-13.7757					1.2975	-31.7295					1.455	-23.0269
1.29875	-30.3543					1.41125	-13.8287					1.29875	-31.8439					1.45625	-23.1235
1.3	-30.2549					1.4125	-13.8353					1.3	-31.964					1.4575	-23.1817
1.30125	-30.1048					1.41375	-13.7775					1.30125	-32.0862					1.45875	-23.1839
1.3025	-29.9315					1.415	-13.6492					1.3025	-32.206					1.46	-23.1251
1.30375	-29.769					1.41625	-13.4626					1.30375	-32.3192					1.46125	-23.0189
1.305	-29.6472					1.4175	-13.2477					1.305	-32.4219					1.4625	-22.8957
1.30625	-29.5833					1.41875	-13.0432					1.30625	-32.5119					1.46375	-22.7939
1.3075	-29.5788					1.42	-12.8825					1.3075	-32.5886					1.465	-22.7465
1.30875	-29.6209					1.42125	-12.7823					1.30875	-32.6536					1.46625	-22.7689
1.31	-29.688					1.4225	-12.739					1.31	-32.7105					1.4675	-22.8533
1.31125	-29.7586					1.42375	-12.7351					1.31125	-32.7642					1.46875	-22.9736
1.3125	-29.8174					1.425	-12.7523					1.3125	-32.8201					1.47	-23.0986
1.31375	-29.8532					1.42625	-12.7825					1.31375	-32.8836					1.47125	-23.2082
1.315	-29.8541					1.4275	-12.8315					1.315	-32.9585					1.4725	-23.3013
1.31625	-29.8035					1.42875	-12.9116					1.31625	-33.0468					1.47375	-23.3899
1.3175	-29.6833					1.43	-13.0277					1.3175	-33.1486					1.475	-23.4851
1.31875	-29.484					1.43125	-13.1668					1.31875	-33.2614					1.47625	-23.5831
1.32	-29.2173					1.4325	-13.2978					1.32	-33.3813					1.4775	-23.659
1.32125	-28.9202					1.43375	-13.3833					1.32125	-33.5029					1.47875	-23.6715
1.3225	-28.6439					1.435	-13.3988					1.3225	-33.6203					1.48	-23.5723
1.32375	-28.4361					1.43625	-13.346					1.32375	-33.7278					1.48125	-23.3085
1.325	-28.3244					1.4375	-13.2511					1.325	-33.8205					1.4825	-22.8161
1.32625	-28.3104					1.43875	-13.152					1.32625	-33.8954					1.48375	-22.0061
1.3275	-28.3754					1.44	-13.0819					1.3275	-33.9518					1.485	-20.76
1.32875	-28.4921					1.44125	-13.0586					1.32875	-33.9916					1.48625	-18.9436
1.33	-28.6365					1.4425	-13.083					1.33	-34.0187					1.4875	-16.4494
1.33125	-28.7943					1.44375	-13.1451					1.33125	-34.0388					1.48875	-13.2562
1.3325	-28.9607					1.445	-13.2339					1.3325	-34.0583					1.49	-9.48009
1.33375	-29.1358					1.44625	-13.3429					1.33375	-34.0834					1.49125	-5.38647
1.335	-29.3167					1.4475	-13.4699					1.335	-34.1188					1.4925	-1.34241
1.33625	-29.4904					1.44875	-13.6121					1.33625	-34.1676					1.49375	2.27904
1.3375	-29.6332					1.45	-13.7598					1.3375	-34.2304					1.495	5.2055
1.33875	-29.7208					1.45125	-13.8928					1.33875	-34.3055					1.49625	7.33668
1.34	-29.7411					1.4525	-13.9836					1.34	-34.3893					1.4975	8.74723
1.34125	-29.7028					1.45375	-14.0078					1.34125	-34.4766					1.49875	9.62318
1.3425	-29.6336					1.455	-13.956					1.3425	-34.5616					1.5	10.1711
1.34375	-29.572					1.45625	-13.8408					1.34375	-34.6382					1.50125	10.5463
1.345	-29.5522					1.4575	-13.6937					1.345	-34.701					1.5025	10.8275
1.34625	-29.5911					1.45875	-13.5538					1.34625	-34.7461					1.50375	11.0314
1.3475	-29.6844					1.46	-13.4532					1.3475	-34.7715					1.505	11.148
1.34875	-29.8136					1.46125	-13.4069					1.34875	-34.7775					1.50625	11.1702
1.35	-29.958					1.4625	-13.4118					1.35	-34.7669					1.5075	11.1083
1.35125	-30.105					1.46375	-13.4529					1.35125	-34.7444					1.50875	10.9867
1.3525	-30.2528					1.465	-13.513					1.3525	-34.716					1.51	10.8326
1.35375	-30.4048					1.46625	-13.5824					1.35375	-34.6885					1.51125	10.6661
1.355	-30.558					1.4675	-13.6615					1.355	-34.6685					1.5125	10.4963
1.35625	-30.695					1.46875	-13.7554					1.35625	-34.6613					1.51375	10.323
1.3575	-30.7861					1.47	-13.8654					1.3575	-34.6708					1.515	10.143
1.35875	-30.8025					1.47125	-13.982					1.35875	-34.6981					1.51625	9.9581
1.36	-30.7317					1.4725	-14.0834					1.36	-34.7423					1.5175	9.78009
1.36125	-30.5856					1.47375	-14.1422					1.36125	-34.8					1.51875	9.62836
1.3625	-30.3987					1.475	-14.1373					1.3625	-34.8659					1.52	9.52051
1.36375	-30.2177					1.47625	-14.0645					1.36375	-34.9333					1.52125	9.46121
1.365	-30.0858					1.4775	-13.939					1.365	-34.9951					1.5225	9.43569
1.36625	-30.027					1.47875	-13.7892					1.36625	-35.0447					1.52375	9.41318
1.3675	-30.0374					1.48	-13.6451					1.3675	-35.0775					1.525	9.3602
1.36875	-30.083					1.48125	-13.5274					1.36875	-35.0909					1.52625	9.25586
1.37	-30.0989					1.4825	-13.4445					1.37	-35.0859					1.5275	9.09875
1.37125	-29.9846					1.48375	-13.3967					1.37125	-35.0659					1.52875	8.90306
1.3725	-29.5929					1.485	-13.3845					1.3725	-35.0372					1.53	8.68823
1.37375	-28.7215					1.48625	-13.4127					1.37375	-35.007					1.53125	8.46814
1.375	-27.1257					1.4875	-13.4884					1.375	-34.983					1.5325	8.24578
1.37625	-24.5651					1.48875	-13.6131					1.37625	-34.972					1.53375	8.01574
1.3775	-20.8835					1.49	-13.7736					1.3775	-34.9785					1.535	7.77292
1.37875	-16.0953					1.49125	-13.9406					1.37875	-35.0043					1.53625	7.52254
1.38	-10.4394					1.4925	-14.076					1.38	-35.048					1.5375	7.28454
1.38125	-4.36098					1.49375	-14.1456					1.38125	-35.1053					1.53875	7.08827
1.3825	1.58252					1.495	-14.1309					1.3825	-35.1698					1.54	6.95856
1.38375	6.86125					1.49625	-14.0346					1.38375	-35.2343					1.54125	6.9002
1.385	11.1033					1.4975	-13.8757					1.385	-35.2914					1.5425	6.8906
1.38625	14.1672					1.49875	-13.6791					1.38625	-35.3354					1.54375	6.88541
1.3875	16.1333					1.5	-13.4601					1.3875	-35.3629					1.545	6.83625
1.38875	17.2293					1.50125	-13.2075					1.38875	-35.3729					1.54625	6.71114
1.39	17.7292					1.5025	-12.8717					1.39	-35.3679					1.5475	6.50563
1.39125	17.8704					1.50375	-12.3626					1.39125	-35.3524					1.54875	6.23967
1.3925	17.8146					1.505	-11.5635					1.3925	-35.3329					1.55	5.94341
1.39375	17.6528					1.50625	-10.358					1.39375	-35.3161					1.55125	5.64016
1.395	17.4348					1.5075	-8.66387					1.395	-35.3079					1.5525	5.33708
1.39625	17.2004					1.50875	-6.46311					1.39625	-35.3126					1.55375	5.02902
1.3975	16.9928					1.51	-3.8165					1.3975	-35.3317					1.555	4.71121
1.39875	16.8524					1.51125	-0.858181					1.39875	-35.3646					1.55625	4.39196
1.4	16.7986					1.5125	2.22698					1.4	-35.4082					1.5575	4.09652
1.40125	16.8163					1.51375	5.2362					1.40125	-35.4576					1.55875	3.85816
1.4025	16.8617					1.515	7.9832					1.4025	-35.507					1.56	3.70038
1.40375	16.8826					1.51625	10.3267					1.40375	-35.5504					1.56125	3.62218
1.405	16.8427					1.5175	12.1883					1.405	-35.5824					1.5625	3.59524
1.40625	16.7353					1.51875	13.5563					1.40625	-35.5991					1.56375	3.57335
1.4075	16.5801					1.52	14.4774					1.4075	-35.5983					1.565	3.50845
1.40875	16.4058					1.52125	15.0386					1.40875	-35.58					1.56625	3.36617
1.41	16.2305					1.5225	15.3436					1.41	-35.5465					1.5675	3.13452
1.41125	16.0527					1.52375	15.4903					1.41125	-35.5019					1.56875	2.82375
1.4125	15.8571					1.525	15.5534					1.4125	-35.4514					1.57	2.45862
1.41375	15.6311					1.52625	15.5765					1.41375	-35.401					1.57125	2.06647
1.415	15.3791					1.5275	15.5753					1.415	-35.3562					1.5725	1.66702
1.41625	15.1275					1.52875	15.5493					1.41625	-35.3214					1.57375	1.2686
1.4175	14.9159					1.53	15.4967					1.4175	-35.3					1.575	0.871964
1.41875	14.7794					1.53125	15.425					1.41875	-35.2936					1.57625	0.478631
1.42	14.7314					1.5325	15.3529					1.42	-35.3025					1.5775	0.097042
1.42125	14.756					1.53375	15.3018					1.42125	-35.3253					1.57875	-0.258651
1.4225	14.814					1.535	15.2863					1.4225	-35.3592					1.58	-0.578325
1.42375	14.8579					1.53625	15.3073					1.42375	-35.4007					1.58125	-0.866716
1.425	14.8487					1.5375	15.3511					1.425	-35.4452					1.5825	-1.14521
1.42625	14.7673					1.53875	15.3966					1.42625	-35.4882					1.58375	-1.44351
1.4275	14.6155					1.54	15.4244					1.4275	-35.5254					1.585	-1.78714
1.42875	14.4092					1.54125	15.4248					1.42875	-35.5533					1.58625	-2.18778
1.43	14.167					1.5425	15.3985					1.43	-35.5699					1.5875	-2.64176
1.43125	13.9029					1.54375	15.3523					1.43125	-35.5742					1.58875	-3.13626
1.4325	13.6243					1.545	15.2921					1.4325	-35.5669					1.59	-3.65857
1.43375	13.3373					1.54625	15.2178					1.43375	-35.5497					1.59125	-4.20188
1.435	13.0525					1.5475	15.1229					1.435	-35.5247					1.5925	-4.76453
1.43625	12.7893					1.54875	15.0012					1.43625	-35.4944					1.59375	-5.34453
1.4375	12.5726					1.55	14.8565					1.4375	-35.4606					1.595	-5.93409
1.43875	12.4218					1.55125	14.7066					1.43875	-35.4247					1.59625	-6.51759
1.44	12.3394					1.5525	14.5792					1.44	-35.3875					1.5975	-7.07448
1.44125	12.3065					1.55375	14.5023					1.44125	-35.3487					1.59875	-7.58715
1.4425	12.2885					1.555	14.4924					1.4425	-35.3077					1.6	-8.05013
1.44375	12.2474					1.55625	14.5458					1.44375	-35.2634					1.60125	-8.47433
1.445	12.1562					1.5575	14.6372					1.445	-35.2149					1.6025	-8.88362
1.44625	12.0091					1.55875	14.7266					1.44625	-35.1617					1.60375	-9.30586
1.4475	11.8203					1.56	14.7732					1.4475	-35.1043					1.605	-9.76283
1.44875	11.6143					1.56125	14.751					1.44875	-35.0442					1.60625	-10.2636
1.45	11.4113					1.5625	14.6594					1.45	-34.9841					1.6075	-10.8054
1.45125	11.2155					1.56375	14.5232					1.45125	-34.9275					1.60875	-11.3805
1.4525	11.0139					1.565	14.3782					1.4525	-34.8782					1.61	-11.9867
1.45375	10.7868					1.56625	14.2497					1.45375	-34.8398					1.61125	-12.6316
1.455	10.5251					1.5675	14.1398					1.455	-34.815					1.6125	-13.329
1.45625	10.2417					1.56875	14.0315					1.45625	-34.8053					1.61375	-14.086
1.4575	9.96845					1.57	13.9063					1.4575	-34.8107					1.615	-14.8918
1.45875	9.74103					1.57125	13.7642					1.45875	-34.8298					1.61625	-15.7136
1.46	9.57968					1.5725	13.6301					1.46	-34.8599					1.6175	-16.5044
1.46125	9.47814					1.57375	13.5407					1.46125	-34.8973					1.61875	-17.2205
1.4625	9.40544					1.575	13.5226					1.4625	-34.9376					1.62	-17.8389
1.46375	9.31892					1.57625	13.5755					1.46375	-34.9763					1.62125	-18.3647
1.465	9.18134					1.5775	13.6721					1.465	-35.0089					1.6225	-18.8268
1.46625	8.975					1.57875	13.771					1.46625	-35.0319					1.62375	-19.2634
1.4675	8.70715					1.58	13.8347					1.4675	-35.0426					1.625	-19.705
1.46875	8.40321					1.58125	13.841					1.46875	-35.0402					1.62625	-20.1625
1.47	8.09151					1.5825	13.7855					1.47	-35.0254					1.6275	-20.6252
1.47125	7.78808					1.58375	13.6768					1.47125	-35.0005					1.62875	-21.0698
1.4725	7.49022					1.585	13.5297					1.4725	-34.9691					1.63	-21.4741
1.47375	7.18312					1.58625	13.3598					1.47375	-34.9353					1.63125	-21.8302
1.475	6.8554					1.5875	13.1812					1.475	-34.9028					1.6325	-22.1477
1.47625	6.5131					1.58875	13.005					1.47625	-34.875					1.63375	-22.4431
1.4775	6.18221					1.59	12.8391					1.4775	-34.8538					1.635	-22.7253
1.47875	5.89656					1.59125	12.6904					1.47875	-34.84					1.63625	-22.9837
1.48	5.67757					1.5925	12.5682					1.48	-34.8327					1.6375	-23.1893
1.48125	5.51935					1.59375	12.4858					1.48125	-34.8302					1.63875	-23.3083
1.4825	5.3882					1.595	12.4549					1.4825	-34.8298					1.64	-23.3226
1.48375	5.2368					1.59625	12.4777					1.48375	-34.8288					1.64125	-23.2437
1.485	5.02498					1.5975	12.5403					1.485	-34.8251					1.6425	-23.1111
1.48625	4.73523					1.59875	12.6125					1.48625	-34.8174					1.64375	-22.9761
1.4875	4.374					1.6	12.6591					1.4875	-34.806					1.645	-22.8817
1.48875	3.96096					1.60125	12.6551					1.48875	-34.7925					1.64625	-22.8488
1.49	3.51561					1.6025	12.5959					1.49	-34.7799					1.6475	-22.8733
1.49125	3.04964					1.60375	12.4955					1.49125	-34.7724					1.64875	-22.9351
1.4925	2.56666					1.605	12.3746					1.4925	-34.7743					1.65	-23.0129
1.49375	2.0672					1.60625	12.2485					1.49375	-34.7895					1.65125	-23.0974
1.495	1.55583					1.6075	12.121					1.495	-34.8208					1.6525	-23.1923
[truncated: 200 more rows]

## Sheet: EAD waveform figures
AP-191509-1/4 Mg+K+cis(1000nM) EAD
[truncated: 1,690 more rows]

[truncated: 1 more sheets: Incidence of arrhythmia events]
